# Supplementary material for: Asymmetric interactions between doublesex and tissue- and sex-specific target genes mediate sexual dimorphism in beetles
Source: Nat Commun. 2017 Feb 27;8:14593. doi: 10.1038/ncomms14593 (PMC5333360; doi:10.1038/ncomms14593)
Supplement: Supplementary Dataset 1 — Genes that are Dsx-Mediated across four O. taurus tissues (head horns, thoracic horns, brains and genitalia). These lists were generated by comparing the transcriptomes of dsxRNAi males to those of control males (sheet 1; "Males"), as well as those of dsxRNAi females to those of control females (sheet 2; "Females). For each tissue, genes with significantly differential (padj<0.05) expression were considered "inhibited" by Dsx if they were over-expressed in dsxRNAi animals and "activated" by Dsx if they were over-expressed in control animals. Sheet 3 lists those genes, within homologous tissues, that were shared between males and females, and whether they were modulated in the same or opposite direction. [file ncomms14593-s2.xlsx]

## Sheet: Males
DSX Mediated in Males
Genes with Significant Fold Change
Male
Head Horns		Thoracic Horns		Brains		Genitalia
DSX inhibits	DSX Activates	DSX inhibits	DSX Activates	DSX inhibits	DSX Activates	DSX inhibits	DSX Activates
OtauTmpM001133	Dmel-Tmp-rl	Dmel-Tmp-pdm3	Hsap-Tmp-pth1r	Dmel-Tmp-akh	Dmel-Tmp-cg6431	OtauTmpM007153	Dmel-Tmp-giiispla2
OtauTmpM016533	OtauTmpM001190	Dmel-Tmp-fhos	OtauTmpM010716	OtauTmpM013973	Dmel-Tmp-cg34461	Dmel-Tmp-scaf	Dmel-Tmp-cg6431
Dmel-Tmp-cg7888	Dmel-Tmp-5-ht7	OtauTmpM014044	OtauTmpM000763	Dmel-Tmp-cg43897	OtauTmpM007025	OtauTmpM012028	OtauTmpA002938
OtauTmpS004900	Dmel-Tmp-cg33299	Dmel-Tmp-yellow-e	Cele-Tmp-f53c11.9	Dmel-Tmp-cht3	Hsap-Tmp-ctd-3074o7.11	OtauTmpM009601	OtauTmpM001273
Dmel-Tmp-cg9850	Dmel-Tmp-cg8784	OtauTmpA007222	Dmel-Tmp-alk	Dmel-Tmp-mp20	OtauTmpM016271	OtauTmpM008946	OtauTmpS005320
Dmel-Tmp-cg6218	Dmel-Tmp-cg7759	OtauTmpM009140	Dmel-Tmp-dsx	Dmel-Tmp-cg5964	Dmel-Tmp-ssadh	Dmel-Tmp-taf8	OtauTmpM001122
OtauTmpA001448	Dmel-Tmp-ast-c	Dmel-Tmp-hn	OtauTmpM002098	Dmel-Tmp-cht5	Dmel-Tmp-osi24	OtauTmpM003757	OtauTmpM013813
OtauTmpS013181	Cele-Tmp-f53c11.9	Dmel-Tmp-cda5	OtauTmpM014747	OtauTmpM013972	Dmel-Tmp-burs	OtauTmpM014600	OtauTmpA001145
OtauTmpM014044	OtauTmpM011546	Dmel-Tmp-pxd	OtauTmpM015473	OtauTmpM009211		OtauTmpM004088	OtauTmpM001120
Dmel-Tmp-pxd	Dmel-Tmp-snpf	Dmel-Tmp-cg6218	OtauTmpM009072	OtauTmpM015008		OtauTmpM011579	OtauTmpM012036
OtauTmpM003846	OtauTmpA002018	OtauTmpM008530	OtauTmpM006687	Dmel-Tmp-sclp		OtauTmpM004515	OtauTmpM000896
Dmel-Tmp-oat	Dmel-Tmp-cg6431	OtauTmpM010545	OtauTmpM004151	Dmel-Tmp-cg42390		Dmel-Tmp-cg13606
Dmel-Tmp-yellow-e	OtauTmpA007548	Dmel-Tmp-clect27	Dmel-Tmp-mfas	Dmel-Tmp-npc2b		Dmel-Tmp-cg13024
OtauTmpM004901	Dmel-Tmp-cg13189	OtauTmpA013984	Dmel-Tmp-cg6431	OtauTmpM004670		OtauTmpM012321
Dmel-Tmp-cg13229	Hsap-Tmp-kcnt2	OtauTmpA008318	OtauTmpM013986	Dmel-Tmp-fau		OtauTmpM007835
Dmel-Tmp-mmd	OtauTmpM003054	Dmel-Tmp-cg4288	OtauTmpM014595	Dmel-Tmp-cg34417		OtauTmpM014457
OtauTmpM016361	Dmel-Tmp-tpnc47d	OtauTmpM009217	Dmel-Tmp-cg33299	Dmel-Tmp-osi19		OtauTmpA007147
OtauTmpS004522	Dmel-Tmp-awh	OtauTmpA012495	OtauTmpM003780	Dmel-Tmp-cg42749		OtauTmpM005695
OtauTmpM003757	Dmel-Tmp-cg6282	OtauTmpM009138	OtauTmpM007789	OtauTmpM014724		OtauTmpM004609
OtauTmpM003847	OtauTmpA007948	OtauTmpM009601	Dmel-Tmp-cg17662	OtauTmpA016912		OtauTmpM010508
OtauTmpM011281	OtauTmpM002312	OtauTmpM009139	OtauTmpM004474	Dmel-Tmp-ntr		OtauTmpS003779
OtauTmpM015392	Dmel-Tmp-dsx	Dmel-Tmp-oat	OtauTmpM016009	Hsap-Tmp-bambi		OtauTmpM007156
Dmel-Tmp-glob1	OtauTmpM008827	OtauTmpM009137	Dmel-Tmp-boi			Dmel-Tmp-dnc
OtauTmpM012892	Dmel-Tmp-cg13617	OtauTmpA009496	Dmel-Tmp-yellow-c			OtauTmpM004606
Dmel-Tmp-cht7	Dmel-Tmp-grasp65	Dmel-Tmp-cg30263	Dmel-Tmp-smi35a			OtauTmpM005818
Hsap-Tmp-arntl	Dmel-Tmp-scgdelta	OtauTmpM007156	Dmel-Tmp-cg1637			OtauTmpM007154
Hsap-Tmp-arhgap21	OtauTmpM015065	OtauTmpM010317	Dmel-Tmp-en			Dmel-Tmp-spz
Dmel-Tmp-cg13606	Dmel-Tmp-cg12851	OtauTmpA017334	OtauTmpM015415
OtauTmpM004533	Dmel-Tmp-eip55e	OtauTmpM008681	OtauTmpM014178
OtauTmpM006551	OtauTmpA011899	OtauTmpM016721	Dmel-Tmp-cg34461
Dmel-Tmp-cg3625	OtauTmpS013109	Dmel-Tmp-cg32206	OtauTmpM012036
OtauTmpA002938	OtauTmpM014747	Dmel-Tmp-cg10211	Dmel-Tmp-sytalpha
Dmel-Tmp-cg30263	Dmel-Tmp-gyc88e	Dmel-Tmp-cht6	OtauTmpM013551
OtauTmpA014514	Dmel-Tmp-cg34396	Dmel-Tmp-cg34114	Dmel-Tmp-cg11127
Dmel-Tmp-cg32052	OtauTmpM010167	OtauTmpM016581	OtauTmpM017108
OtauTmpA014888	OtauTmpA013625	Dmel-Tmp-cht7	OtauTmpM013739
OtauTmpM013180	Dmel-Tmp-cg43867	OtauTmpA007147	OtauTmpA000262
OtauTmpA007147	OtauTmpM003780	Dmel-Tmp-cg32052	Hsap-Tmp-oxct1
OtauTmpM009601	OtauTmpM000540	OtauTmpS001143	Dmel-Tmp-cg6910
Cele-Tmp-cki-2	Dmel-Tmp-cg12274	OtauTmpA014888
OtauTmpA008318	Dmel-Tmp-cg5958	OtauTmpM011167
OtauTmpM002245	Dmel-Tmp-cg7378	Dmel-Tmp-cg13024
Dmel-Tmp-hn	Dmel-Tmp-cg42260	OtauTmpA006027
OtauTmpM000070	OtauTmpM004951	OtauTmpM015528
Dmel-Tmp-gk	OtauTmpM003910	OtauTmpS008317
Dmel-Tmp-cg32036	Dmel-Tmp-cg12404	Dmel-Tmp-cg13229
OtauTmpM011167	Dmel-Tmp-cap	OtauTmpM007155
OtauTmpM009002	Dmel-Tmp-tok	Dmel-Tmp-drak
Dmel-Tmp-slow	Dmel-Tmp-cg4213	OtauTmpM017005
OtauTmpA009496	OtauTmpM000539	OtauTmpA003630
OtauTmpM004021	Dmel-Tmp-miple	Dmel-Tmp-nfat
Dmel-Tmp-cg42331	Hsap-Tmp-tcf21	Dmel-Tmp-cg9427
Dmel-Tmp-wmd	OtauTmpM001184	OtauTmpA006930
OtauTmpS002354	Dmel-Tmp-hdc	OtauTmpA009583
Dmel-Tmp-cg11241	Dmel-Tmp-prm	Dmel-Tmp-sad
Dmel-Tmp-dsd	OtauTmpS006503	Dmel-Tmp-eh
OtauTmpM005264	Dmel-Tmp-cg4945	Dmel-Tmp-cg13606
OtauTmpA003756	OtauTmpM002104	OtauTmpM001133
OtauTmpM004891	Dmel-Tmp-ptp52f	Dmel-Tmp-gfat1
Dmel-Tmp-sm	Dmel-Tmp-yellow-c	OtauTmpA007969
Dmel-Tmp-cg5973	Dmel-Tmp-hsc70-2	Dmel-Tmp-sp1173
Dmel-Tmp-cg40006	OtauTmpM002884	Dmel-Tmp-cg5873
OtauTmpM010545	Dmel-Tmp-ncc69	OtauTmpS014045
Hsap-Tmp-zc2hc1a	OtauTmpS017235	Hsap-Tmp-wnt6
OtauTmpM004890	Dmel-Tmp-blos2	OtauTmpM007149
Dmel-Tmp-cg32758	Hsap-Tmp-ngb	Dmel-Tmp-glob1
OtauTmpM001952	Dmel-Tmp-cg1637	Hsap-Tmp-angptl1
Dmel-Tmp-cda5	OtauTmpA013098	Dmel-Tmp-b6
OtauTmpA006027	Dmel-Tmp-zfh1	OtauTmpM001952
Dmel-Tmp-shab	Dmel-Tmp-mhc	Dmel-Tmp-syn
OtauTmpA013372	Dmel-Tmp-smyd4	Dmel-Tmp-cg7888
OtauTmpA002298	Dmel-Tmp-cg14964	Dmel-Tmp-cpr92a
OtauTmpA009690	Dmel-Tmp-cg14229	Dmel-Tmp-alpha-man-i
Dmel-Tmp-b6	Hsap-Tmp-ttc39b	Dmel-Tmp-cpr100a
OtauTmpM000512	Dmel-Tmp-cg34461	Dmel-Tmp-cg42331
OtauTmpM014661	Dmel-Tmp-ect	Dmel-Tmp-dpr11
OtauTmpS001531	Dmel-Tmp-cg2010	Dmel-Tmp-cg4702
Dmel-Tmp-cg32206	Dmel-Tmp-nlg1	Dmel-Tmp-cg7896
OtauTmpA005132	OtauTmpM014939	OtauTmpS002232
OtauTmpM007153	Hsap-Tmp-psmd2	OtauTmpM004891
Dmel-Tmp-cg1632	OtauTmpS000073	OtauTmpS005006
OtauTmpM002199	Dmel-Tmp-cg5023	OtauTmpM010386
Dmel-Tmp-pdm3	Dmel-Tmp-gammacop	OtauTmpM013671
OtauTmpA015888	OtauTmpA004429	Dmel-Tmp-impe1
Dmel-Tmp-frtz	Dmel-Tmp-cg33129	Dmel-Tmp-rfabg
OtauTmpA017334	Dmel-Tmp-ergic53	Dmel-Tmp-cg11241
Dmel-Tmp-cht6	Dmel-Tmp-mlp84b	Dmel-Tmp-wmd
Dmel-Tmp-lbe	OtauTmpM003055	OtauTmpA015471
Dmel-Tmp-ceng1a	OtauTmpM010759	Dmel-Tmp-cg11498
Dmel-Tmp-bon	OtauTmpA010084	Dmel-Tmp-mmd
Dmel-Tmp-cg6982	Dmel-Tmp-cg1265	OtauTmpM005818
OtauTmpS008317	OtauTmpM000343	OtauTmpM015580
Dmel-Tmp-cg5022	Dmel-Tmp-octbeta2r	OtauTmpM007154
Dmel-Tmp-fz2	OtauTmpM003071	OtauTmpM003021
Dmel-Tmp-cg12173	Dmel-Tmp-cg3257	OtauTmpA014514
OtauTmpM000321	OtauTmpM014544	OtauTmpS004522
Dmel-Tmp-tx	Dmel-Tmp-cg1523	OtauTmpM011217
Dmel-Tmp-cg16857	OtauTmpM013726	Dmel-Tmp-ceng1a
Dmel-Tmp-ror	Dmel-Tmp-cg10483	OtauTmpM013292
Cele-Tmp-ncl-1	Dmel-Tmp-cg43129	Dmel-Tmp-faa
OtauTmpA014388	OtauTmpM014178	Cele-Tmp-arrd-6
Dmel-Tmp-alas	OtauTmpM016027	Dmel-Tmp-cg42784
Dmel-Tmp-aldh-iii	Dmel-Tmp-mp20	OtauTmpA015476
Hsap-Tmp-fbxw4	OtauTmpA016813	Hsap-Tmp-syne1
Hsap-Tmp-jag1	Dmel-Tmp-cg5080	OtauTmpM007835
OtauTmpS014045	Cele-Tmp-y32f6a.4	OtauTmpM010053
OtauTmpM000071	OtauTmpS007773	Dmel-Tmp-shd
OtauTmpM002353	Dmel-Tmp-cg8909	OtauTmpA002298
OtauTmpA013182	Dmel-Tmp-mlc1	OtauTmpM004890
Hsap-Tmp-dlg2	Dmel-Tmp-runxa	OtauTmpM010553
OtauTmpA006930	OtauTmpM005914	Hsap-Tmp-allc
Dmel-Tmp-gld	Hsap-Tmp-unc5c	Dmel-Tmp-cg10889
OtauTmpM006882	Dmel-Tmp-up	OtauTmpM017290
OtauTmpM001100	Dmel-Tmp-betacop	OtauTmpM007153
Dmel-Tmp-mmp1	OtauTmpM006888	OtauTmpM002188
Dmel-Tmp-cg16959	Dmel-Tmp-wrapper	Dmel-Tmp-taf8
Dmel-Tmp-wfs1	OtauTmpA004161	Dmel-Tmp-mamo
OtauTmpS007656	OtauTmpM005267	OtauTmpM015377
Dmel-Tmp-qtc	Dmel-Tmp-mct1	Dmel-Tmp-cg7708
OtauTmpM012394	Dmel-Tmp-cg43078	Dmel-Tmp-obp56a
Dmel-Tmp-cg31121	Hsap-Tmp-ctgf	OtauTmpM005436
Dmel-Tmp-cyp6g2	OtauTmpM002680	Dmel-Tmp-cg32758
Dmel-Tmp-cg6903	OtauTmpM015598	OtauTmpA010054
Hsap-Tmp-erbb2ip	Dmel-Tmp-scgalpha	OtauTmpM011600
OtauTmpM008753	Dmel-Tmp-sals	OtauTmpM001995
Dmel-Tmp-pum	Dmel-Tmp-cg8503	Dmel-Tmp-cg1887
Dmel-Tmp-cg5130	Dmel-Tmp-mlc2	Hsap-Tmp-mgea5
OtauTmpM004876	Dmel-Tmp-liprin-alpha	OtauTmpM013346
OtauTmpM016581	OtauTmpM007774	OtauTmpM014580
Hsap-Tmp-gba	OtauTmpA003639	OtauTmpA014691
OtauTmpS016831	OtauTmpA011168	OtauTmpM015929
Hsap-Tmp-znf423	Dmel-Tmp-oct-tyrr	Dmel-Tmp-cg16857
Dmel-Tmp-fw	OtauTmpM003897	Dmel-Tmp-qtc
OtauTmpM000778	Dmel-Tmp-cg5376	Dmel-Tmp-con
Hsap-Tmp-mogat1	Dmel-Tmp-proc-r	OtauTmpA011897
OtauTmpM013327	OtauTmpM009610	Hsap-Tmp-mogat1
OtauTmpA006099	Dmel-Tmp-tpnc25d	OtauTmpM001872
OtauTmpM004592	OtauTmpA001145	OtauTmpM003671
OtauTmpM010386	Hsap-Tmp-rsph10b	Dmel-Tmp-cg5639
Dmel-Tmp-cg33199	Dmel-Tmp-tm2	Hsap-Tmp-ros1
OtauTmpA003915	OtauTmpA011097	OtauTmpM009002
OtauTmpS011795	OtauTmpM006687	OtauTmpM005622
Dmel-Tmp-cg5873	Cele-Tmp-m60.7	Dmel-Tmp-cg11034
Dmel-Tmp-ci	Dmel-Tmp-lms	OtauTmpM015475
OtauTmpM013837	OtauTmpM014304	OtauTmpM016197
Cele-Tmp-par-1	Dmel-Tmp-abba	OtauTmpS011957
OtauTmpM008754	OtauTmpM000875	Dmel-Tmp-cg17341
OtauTmpM008872	Dmel-Tmp-cg3961	Dmel-Tmp-dll
Dmel-Tmp-ance	Dmel-Tmp-cg14285	OtauTmpM005769
Dmel-Tmp-cg13188	OtauTmpA015687	OtauTmpA008175
Dmel-Tmp-cg10639	Dmel-Tmp-vkg	Dmel-Tmp-kkv
Dmel-Tmp-cg7330	OtauTmpM007205	Dmel-Tmp-tsp33b
OtauTmpS001896	OtauTmpA005269	OtauTmpS001531
Dmel-Tmp-cg30069	Dmel-Tmp-kdelr	Hsap-Tmp-dbt
Dmel-Tmp-pnut	Hsap-Tmp-glb1l2	Dmel-Tmp-cg6024
OtauTmpM014711	OtauTmpM011096	Dmel-Tmp-alas
Dmel-Tmp-cg17672	Dmel-Tmp-cg14590	OtauTmpA006562
OtauTmpM005097	Hsap-Tmp-sec13	OtauTmpM002714
OtauTmpM013994	OtauTmpM005300	Dmel-Tmp-cg12947
Dmel-Tmp-cg12947	Hsap-Tmp-ankib1	OtauTmpM013645
Dmel-Tmp-eh	OtauTmpM000152	OtauTmpA007402
OtauTmpM013329	Dmel-Tmp-cg7497	Dmel-Tmp-uk114
Hsap-Tmp-prdm10	OtauTmpM011375	OtauTmpS000271
Dmel-Tmp-cu	Dmel-Tmp-p24-1	OtauTmpM003549
Dmel-Tmp-pk	Hsap-Tmp-ccdc112	Dmel-Tmp-cg12375
OtauTmpM017285	Dmel-Tmp-cg5885	Dmel-Tmp-emc
OtauTmpM013080	OtauTmpM011425	OtauTmpA007798
Dmel-Tmp-cg7896	Dmel-Tmp-ace	Dmel-Tmp-nmdar1
Hsap-Tmp-swap70	Hsap-Tmp-b3galtl	Dmel-Tmp-cg5731
Dmel-Tmp-slp2	Dmel-Tmp-cg18136	OtauTmpM003757
Dmel-Tmp-cg17922	Dmel-Tmp-cg14688	OtauTmpM005765
Dmel-Tmp-cg12541	Hsap-Tmp-copb2	OtauTmpS001896
OtauTmpM009898	Dmel-Tmp-scgbeta	Dmel-Tmp-cg13933
Dmel-Tmp-alcr2	OtauTmpA010314	Dmel-Tmp-eaat1
Hsap-Tmp-mepce	Dmel-Tmp-act87e	Dmel-Tmp-hr38
OtauTmpB000038	OtauTmpM000013	OtauTmpM003130
OtauTmpM005818	OtauTmpS008036	OtauTmpM008872
OtauTmpM009603	OtauTmpM004151	Dmel-Tmp-cg9850
Hsap-Tmp-nr2c2	OtauTmpM011126	Hsap-Tmp-zfhx3
Hsap-Tmp-plb1	Dmel-Tmp-unc79	OtauTmpM000085
OtauTmpM010373	Dmel-Tmp-spp	OtauTmpM004271
Dmel-Tmp-cg15365	Dmel-Tmp-cg7470	OtauTmpM007752
OtauTmpM011217	Dmel-Tmp-ctpsyn	OtauTmpM009774
OtauTmpM011283	Dmel-Tmp-pain	Dmel-Tmp-cg8129
Dmel-Tmp-cen	Dmel-Tmp-sqa	Dmel-Tmp-nst
Dmel-Tmp-alpha-man-iib	Dmel-Tmp-pkg21d	OtauTmpM005189
Dmel-Tmp-cg9427	Dmel-Tmp-cg5554	OtauTmpM009059
Dmel-Tmp-gaba-b-r2	Dmel-Tmp-shakb	OtauTmpM013958
OtauTmpM015508	Dmel-Tmp-eater	OtauTmpS006002
Dmel-Tmp-fbl6	Dmel-Tmp-cg7945	OtauTmpM011355
Dmel-Tmp-fas3	OtauTmpM014573	OtauTmpM011915
Dmel-Tmp-cg18522	Dmel-Tmp-mrps18a	Dmel-Tmp-wb
Dmel-Tmp-cg10915	Hsap-Tmp-dhcr24	OtauTmpA015333
OtauTmpS001528	OtauTmpM016857	Dmel-Tmp-cg3164
OtauTmpM013346	OtauTmpA000372	Dmel-Tmp-cac
Hsap-Tmp-ros1	OtauTmpA015397	Hsap-Tmp-crisp2
OtauTmpM006258	OtauTmpM009353	OtauTmpM012037
OtauTmpM004637	Cele-Tmp-dlst-1	OtauTmpM015081
Dmel-Tmp-impe1	Dmel-Tmp-membrin	Dmel-Tmp-gs2
OtauTmpA007120	OtauTmpM010767	Dmel-Tmp-rhp
Hsap-Tmp-dvl3	OtauTmpM012036	OtauTmpS013682
Dmel-Tmp-aux	Dmel-Tmp-cg7818	Dmel-Tmp-cg6385
Dmel-Tmp-cg7530	OtauTmpM008588	OtauTmpM010677
Dmel-Tmp-cg14445-rb	OtauTmpM013481	Dmel-Tmp-cg43861
Dmel-Tmp-cg14608	Dmel-Tmp-sclp	OtauTmpM015655
Dmel-Tmp-cdep	OtauTmpM015079	Dmel-Tmp-cg31522
Dmel-Tmp-s6kii	Dmel-Tmp-cg15828	Dmel-Tmp-sei
OtauTmpS011957	Dmel-Tmp-cg9911	OtauTmpM016388
Dmel-Tmp-cg11069	OtauTmpM014158	OtauTmpM012892
OtauTmpA007969	Dmel-Tmp-ab	Dmel-Tmp-cg6126
OtauTmpA004003	Dmel-Tmp-cg12237	OtauTmpM015356
Dmel-Tmp-cg4281	Dmel-Tmp-egr	Dmel-Tmp-cg17600
OtauTmpM011507	OtauTmpA002811	OtauTmpS004900
Dmel-Tmp-cg11034	Dmel-Tmp-cg18304	Hsap-Tmp-slc25a45
Dmel-Tmp-cg31689	OtauTmpM006549	OtauTmpM011072
Dmel-Tmp-cg10889	Dmel-Tmp-betatub60d
OtauTmpA006043	OtauTmpA010017
Dmel-Tmp-cg17600	Dmel-Tmp-stumps
OtauTmpM013302	Dmel-Tmp-sif
Dmel-Tmp-cg10026	OtauTmpS014608
Dmel-Tmp-cg13282	Dmel-Tmp-l(2)01289
OtauTmpA006758	Dmel-Tmp-scp1
OtauTmpM015688	OtauTmpM014376
OtauTmpM011615	OtauTmpA015394
Dmel-Tmp-cg13024	Dmel-Tmp-onecut
OtauTmpA013252	Dmel-Tmp-cg31323
Dmel-Tmp-cg11926	Dmel-Tmp-wupa
Dmel-Tmp-cg10663	Dmel-Tmp-cg6619
Dmel-Tmp-cg8654	OtauTmpM013554
Dmel-Tmp-cg11498	OtauTmpM014718
Dmel-Tmp-smo	Dmel-Tmp-cg4587
OtauTmpA010229	OtauTmpM014937
OtauTmpM013585	Dmel-Tmp-cg31999
Dmel-Tmp-gaba-b-r3	Dmel-Tmp-desat1
Dmel-Tmp-klc	Dmel-Tmp-gho
OtauTmpS002248	Hsap-Tmp-zcchc24
OtauTmpM005943	OtauTmpM007766
Dmel-Tmp-cno	OtauTmpA010757
Dmel-Tmp-cg42237	OtauTmpA002588
OtauTmpM003631	Dmel-Tmp-cg33722
OtauTmpM015726	OtauTmpA013901
Dmel-Tmp-cg32816	Dmel-Tmp-cg14082
OtauTmpM012558	Hsap-Tmp-echdc3
Dmel-Tmp-burs	OtauTmpM010010
OtauTmpA008776	Dmel-Tmp-ctsb1
Dmel-Tmp-cg31100	OtauTmpM009264
OtauTmpM011531	Dmel-Tmp-giiispla2
Hsap-Tmp-kif2a	OtauTmpM015064
Dmel-Tmp-cg3964	Dmel-Tmp-cg4332
OtauTmpM007156	Dmel-Tmp-cg9586
OtauTmpM007146	OtauTmpM006320
Dmel-Tmp-cg3822	OtauTmpA009010
Dmel-Tmp-cac	OtauTmpM002994
Dmel-Tmp-eaat1	OtauTmpA008368
OtauTmpA010894	OtauTmpM000896
OtauTmpM015110	Dmel-Tmp-nfi
OtauTmpM015528	Dmel-Tmp-cg9932
Dmel-Tmp-mirr	Dmel-Tmp-cg42450
OtauTmpM008355	OtauTmpM014374
OtauTmpA005165	OtauTmpM009939
Dmel-Tmp-l(2)k16918	Dmel-Tmp-mf
Dmel-Tmp-cg13921	Dmel-Tmp-sc2
Dmel-Tmp-cg7028	Dmel-Tmp-cg8713
OtauTmpM003957	Hsap-Tmp-copa
Hsap-Tmp-kctd9	Dmel-Tmp-cg7180
Dmel-Tmp-cg34398	Dmel-Tmp-alg-2
Dmel-Tmp-cg12769-ra	OtauTmpM013279
OtauTmpS003888	OtauTmpM004458
OtauTmpM000131	Hsap-Tmp-derl1
Dmel-Tmp-exo70	OtauTmpA013056
Dmel-Tmp-cg9328	OtauTmpM002316
Dmel-Tmp-cg30357	OtauTmpM001912
Dmel-Tmp-tkv	Hsap-Tmp-cdkn1b
Dmel-Tmp-cg33145	Dmel-Tmp-cg11208
OtauTmpM003487	OtauTmpA015176
OtauTmpM007141	Dmel-Tmp-cg9628
OtauTmpA012054	OtauTmpA008037
OtauTmpA012591	Dmel-Tmp-cg11127
OtauTmpM013765	Dmel-Tmp-cg2970
OtauTmpM016197	OtauTmpM001500
Dmel-Tmp-cg3168	OtauTmpM010522
OtauTmpM011355
OtauTmpM013667
Dmel-Tmp-msi
Dmel-Tmp-cg6966
OtauTmpM013387
Dmel-Tmp-par-1
Dmel-Tmp-ap
OtauTmpM009140
OtauTmpM010375
Dmel-Tmp-cg42269
Dmel-Tmp-elgi
Dmel-Tmp-skeletor
OtauTmpM010221
OtauTmpM003256
Dmel-Tmp-cg2121
Dmel-Tmp-oscillin
Hsap-Tmp-ldlrap1
OtauTmpM016582
Dmel-Tmp-ack
Dmel-Tmp-sli
Dmel-Tmp-pnr
OtauTmpM008245
Dmel-Tmp-cg10249
OtauTmpA016172
Dmel-Tmp-cg15890
OtauTmpA011051
OtauTmpA008376
Dmel-Tmp-sug
Dmel-Tmp-vps20
Dmel-Tmp-hsf
OtauTmpM013427
Dmel-Tmp-shd
OtauTmpM004593
OtauTmpM004326
Dmel-Tmp-sei
OtauTmpM012301
Hsap-Tmp-irf2bp2
Dmel-Tmp-nst
Dmel-Tmp-btsz
OtauTmpS007245
Dmel-Tmp-peritrophin-a
Dmel-Tmp-cg2225
OtauTmpA005646
Dmel-Tmp-cg30497
Dmel-Tmp-alpha-man-i
Dmel-Tmp-cg2837
OtauTmpM009387
Dmel-Tmp-nuf
OtauTmpM012586
Dmel-Tmp-apc
Hsap-Tmp-fra10ac1
OtauTmpM003887
Dmel-Tmp-cals
OtauTmpM009721
OtauTmpS007813
Hsap-Tmp-csnk1a1
Hsap-Tmp-impact
Dmel-Tmp-cg12214
Dmel-Tmp-taspase1
Dmel-Tmp-cg3967
Hsap-Tmp-slc25a45
OtauTmpA005981
OtauTmpM011003
Dmel-Tmp-sav
Hsap-Tmp-sgpp1
Dmel-Tmp-tbph
Dmel-Tmp-mtp
OtauTmpA012789
OtauTmpM011220
Dmel-Tmp-sfl
OtauTmpM008892
OtauTmpS004219
OtauTmpM007581
OtauTmpM010674
OtauTmpM002961
OtauTmpA011897
OtauTmpM000893
OtauTmpS004748
Dmel-Tmp-cg3164
OtauTmpM000925
Hsap-Tmp-schip1
OtauTmpM012587
Hsap-Tmp-zfyve1
Dmel-Tmp-limk1
Hsap-Tmp-r3hcc1l
OtauTmpM007812
Hsap-Tmp-mgea5
OtauTmpA007222
OtauTmpM007962
OtauTmpM008961
Dmel-Tmp-egfr
Dmel-Tmp-spt5
OtauTmpM010489
OtauTmpM006656
Dmel-Tmp-bdg
OtauTmpA011831
OtauTmpM005339
OtauTmpM011117
OtauTmpM014710
Dmel-Tmp-cul-4
Dmel-Tmp-cpr100a
Dmel-Tmp-net
Dmel-Tmp-mdh2
OtauTmpM010723
OtauTmpA013371
OtauTmpM013411
Dmel-Tmp-trl
Dmel-Tmp-cg11526
Dmel-Tmp-oatp30b
Dmel-Tmp-tctp
OtauTmpM007154
OtauTmpM009967
OtauTmpA006467
Hsap-Tmp-galnt11
Dmel-Tmp-mkrn1
Dmel-Tmp-pio
Hsap-Tmp-katnb1
Hsap-Tmp-lig3
Dmel-Tmp-phm
OtauTmpA015565
Hsap-Tmp-zxda
OtauTmpA005209
OtauTmpS004684
Dmel-Tmp-cg10585
OtauTmpM002346
Dmel-Tmp-mmy
Dmel-Tmp-cg5604
Dmel-Tmp-mlc-c
Dmel-Tmp-hth
Dmel-Tmp-zasp52
Hsap-Tmp-trim37
OtauTmpM013409
Dmel-Tmp-cg6904
OtauTmpM004787
Dmel-Tmp-wtrw
OtauTmpB007708
Dmel-Tmp-cg31712
OtauTmpA003917
Dmel-Tmp-bgb
Hsap-Tmp-ddx4
OtauTmpS002899
OtauTmpM005782
OtauTmpM013405
OtauTmpA004428
Dmel-Tmp-cg1882
OtauTmpM003945
Dmel-Tmp-ple

## Sheet: Females
DSX Mediated in Females
Genes with Significant Fold Change
Female
Head Horns		Thoracic Horns		Brains		Genitalia
DSX inhibits	DSX Activates	DSX inhibits	DSX Activates	DSX inhibits	DSX Activates	DSX inhibits	DSX Activates
OtauTmpM001184	OtauTmpM004951	OtauTmpM009217	OtauTmpS007904	OtauTmpS013013	OtauTmpS016390	Dmel-Tmp-awh	Dmel-Tmp-dpr13
OtauTmpA002454	Dmel-Tmp-cg40470	OtauTmpM008420	Dmel-Tmp-cg31522	Dmel-Tmp-cg3277		OtauTmpM006222	OtauTmpA006141
Dmel-Tmp-tok	Hsap-Tmp-arntl	Dmel-Tmp-cg5687	Dmel-Tmp-cg15537	OtauTmpA016233		Dmel-Tmp-cg34355	Dmel-Tmp-hig
Dmel-Tmp-sclp	Dmel-Tmp-cg9657	OtauTmpM008725	Dmel-Tmp-cg32512	OtauTmpM004011		Dmel-Tmp-vglut	Hsap-Tmp-six3
OtauTmpM008857	Dmel-Tmp-cg7789	Dmel-Tmp-mip	Dmel-Tmp-slbo	OtauTmpM009535		Dmel-Tmp-dscam4	OtauTmpM011431
Dmel-Tmp-scgdelta	Dmel-Tmp-cg3590	OtauTmpM008422	Dmel-Tmp-picot	OtauTmpM002013		OtauTmpM008422	OtauTmpM013279
Dmel-Tmp-cg4945	Dmel-Tmp-cg4603	Dmel-Tmp-unc-13-4a	OtauTmpA004925	OtauTmpM002698		OtauTmpA015138	OtauTmpM003427
Cele-Tmp-m60.7	Dmel-Tmp-cg33090	OtauTmpM003034	Hsap-Tmp-acsf3	OtauTmpS012073		OtauTmpM010849	Dmel-Tmp-cg43066
Hsap-Tmp-fbn2	OtauTmpM013972	OtauTmpM006564	Dmel-Tmp-reg-5	Dmel-Tmp-cg4973		OtauTmpM012504	OtauTmpM006492
Hsap-Tmp-kcnt2			OtauTmpM009231			OtauTmpM013169	Dmel-Tmp-cg42260
OtauTmpM011375			OtauTmpM001117			OtauTmpM005613	OtauTmpM002920
OtauTmpM016027			OtauTmpA011011			OtauTmpM009068	Dmel-Tmp-six4
Dmel-Tmp-cg14509			Dmel-Tmp-cg7402			OtauTmpS007840	Dmel-Tmp-cg34229
OtauTmpM004370						OtauTmpM006221	OtauTmpM007285
Hsap-Tmp-tcf21						Dmel-Tmp-cg32264	OtauTmpM005065
Hsap-Tmp-ankib1						OtauTmpM008420	OtauTmpM000135
Dmel-Tmp-rhobtb						OtauTmpM009401	OtauTmpM003092
Dmel-Tmp-gpo-1						OtauTmpM006220	Dmel-Tmp-cg5590
OtauTmpM003071							Dmel-Tmp-beat-iiic
OtauTmpM008827							OtauTmpM003549
OtauTmpM000539							OtauTmpM004237
OtauTmpA008369							Dmel-Tmp-l(2)37bb
OtauTmpM007775							OtauTmpA014802
Dmel-Tmp-ptp52f							Dmel-Tmp-cg14762
OtauTmpM005267
OtauTmpM006973
Dmel-Tmp-spat
OtauTmpM008420
Dmel-Tmp-cap
Dmel-Tmp-tpnc47d
OtauTmpA014130
Dmel-Tmp-ndl
OtauTmpM004369
Dmel-Tmp-cg42265
OtauTmpM001871
Dmel-Tmp-eaat1
OtauTmpA006972
OtauTmpM008946
OtauTmpM009470
Dmel-Tmp-runxa
Dmel-Tmp-oct-tyrr
Dmel-Tmp-cg15412
OtauTmpM013735
Dmel-Tmp-pdp1
OtauTmpS007773
Dmel-Tmp-gogo
OtauTmpM003076
OtauTmpM003005
Dmel-Tmp-eip63f-1
Dmel-Tmp-cg17662
OtauTmpM007774
Hsap-Tmp-ngb
OtauTmpM005691
OtauTmpM005268
OtauTmpA011168
OtauTmpM009206
Dmel-Tmp-zfh1
OtauTmpM011588
OtauTmpS016074
Hsap-Tmp-hexa
OtauTmpM000540
Dmel-Tmp-eater
OtauTmpM007547
Dmel-Tmp-cg34396
Dmel-Tmp-abba
Dmel-Tmp-cg7378
Dmel-Tmp-cg4213
Dmel-Tmp-ac78c
Cele-Tmp-plc-1
OtauTmpM014043
OtauTmpA007873
Dmel-Tmp-hr46
Dmel-Tmp-cg43078
Dmel-Tmp-cg3257
OtauTmpM014718
OtauTmpM002680
OtauTmpM005289
Dmel-Tmp-kappab-ras
OtauTmpM015472
Dmel-Tmp-cg31221
OtauTmpM010439
Dmel-Tmp-cg5080
Dmel-Tmp-cd
OtauTmpM008589
Dmel-Tmp-egr
OtauTmpM005376
OtauTmpM005773
Dmel-Tmp-cg6282
Dmel-Tmp-gb
Dmel-Tmp-cg5036
OtauTmpM002429
Dmel-Tmp-cg31140
Dmel-Tmp-ato
OtauTmpM004216
Dmel-Tmp-wbp2
Dmel-Tmp-mlc1
Dmel-Tmp-v
OtauTmpM014178
Dmel-Tmp-cg8245
OtauTmpA006498
Dmel-Tmp-cpr49ae
OtauTmpM008135
OtauTmpA008368
OtauTmpM010376
Hsap-Tmp-insc
Dmel-Tmp-lana
Dmel-Tmp-t48
Dmel-Tmp-unc79
Dmel-Tmp-cg10467
Dmel-Tmp-dh31-r1
Dmel-Tmp-cg7759
OtauTmpM009365
Cele-Tmp-egl-21
Dmel-Tmp-tyrr
OtauTmpA011899
Dmel-Tmp-nlg1
Dmel-Tmp-sals
Dmel-Tmp-cg10483
Dmel-Tmp-cg6465
Dmel-Tmp-cg4133
OtauTmpM008588
OtauTmpM009353
OtauTmpA010060
OtauTmpM012809
Dmel-Tmp-cg14853
OtauTmpA012476
Dmel-Tmp-cg9164
Dmel-Tmp-cg14964
Dmel-Tmp-sif
OtauTmpA014388
OtauTmpM005736
OtauTmpM014374
OtauTmpM005702
Dmel-Tmp-ccapr
Dmel-Tmp-cg17364
Dmel-Tmp-mtt
Hsap-Tmp-rab27a
Dmel-Tmp-shakb
OtauTmpM014373
Dmel-Tmp-tsp
OtauTmpM009971
OtauTmpA000861
OtauTmpA008828
OtauTmpM000343
OtauTmpA000833
Dmel-Tmp-rab3-gef
Dmel-Tmp-cg7816
Dmel-Tmp-sens-2
Dmel-Tmp-syt14
OtauTmpM008422
Dmel-Tmp-cg9395
Hsap-Tmp-fem1b
OtauTmpM000013
Dmel-Tmp-cg2010
Dmel-Tmp-cg5195
OtauTmpM001489
OtauTmpM002885
OtauTmpM003078
Hsap-Tmp-cdkn1b
OtauTmpA010757
OtauTmpM015598
Dmel-Tmp-prm
OtauTmpM017291
Hsap-Tmp-grip1
Dmel-Tmp-cg16778
OtauTmpS014161
Dmel-Tmp-cg8965
OtauTmpM000831
OtauTmpM001872
Dmel-Tmp-cg30274
OtauTmpA005269
Dmel-Tmp-rh7
Dmel-Tmp-cg9919
OtauTmpM015756
OtauTmpM005309
OtauTmpM013753
OtauTmpA014719
Dmel-Tmp-scro
OtauTmpM002996
Dmel-Tmp-cg1090
OtauTmpM007541
Dmel-Tmp-rab3
OtauTmpA016829
Dmel-Tmp-po45
Dmel-Tmp-exu
Hsap-Tmp-ttc39b
OtauTmpA004999
OtauTmpM011288
OtauTmpA016698
OtauTmpM003074
OtauTmpM001522
OtauTmpM002396
Dmel-Tmp-sk
OtauTmpM008263
Dmel-Tmp-pain
OtauTmpM011365
OtauTmpA011996
Dmel-Tmp-cg42390
Dmel-Tmp-nrv3
OtauTmpM014937
Dmel-Tmp-cg12531
OtauTmpM014376
Dmel-Tmp-fln
Dmel-Tmp-cg17181
Dmel-Tmp-cg7777
Dmel-Tmp-fr

## Sheet: SameDiff
DSX Mediated
Genes with Significant Fold Change
Head Horns		Thoracic Horns		Brains		Genitalia
Same	Opposite	Same	Opposite	Same	Opposite	Same	Opposite
OtauTmpM004951	OtauTmpM000013	OtauTmpM009217	Dmel-Tmp-cg31522
Dmel-Tmp-eaat1	Dmel-Tmp-nlg1
OtauTmpA014388	OtauTmpM000343
	Dmel-Tmp-cg34396
	OtauTmpM000539
	OtauTmpM000540
	Dmel-Tmp-abba
	Dmel-Tmp-shakb
	Dmel-Tmp-sclp
	Dmel-Tmp-eater
	Dmel-Tmp-oct-tyrr
	OtauTmpM001184
	Dmel-Tmp-cg7759
	Dmel-Tmp-cg7378
	Hsap-Tmp-ttc39b
	Dmel-Tmp-unc79
	Dmel-Tmp-egr
	Dmel-Tmp-cg5080
	Dmel-Tmp-cg2010
	OtauTmpM002680
	OtauTmpM003071
	Dmel-Tmp-tpnc47d
	Hsap-Tmp-tcf21
	Dmel-Tmp-ptp52f
	OtauTmpM005267
	OtauTmpA005269
	Dmel-Tmp-cg4213
	Dmel-Tmp-cg14964
	Hsap-Tmp-cdkn1b
	Dmel-Tmp-cg6282
	Dmel-Tmp-sif
	Dmel-Tmp-cg43078
	OtauTmpS007773
	OtauTmpM007774
	Hsap-Tmp-ankib1
	OtauTmpA008368
	OtauTmpM008588
	Cele-Tmp-m60.7
	OtauTmpM008827
	Dmel-Tmp-cg4945
	OtauTmpM009353
	Dmel-Tmp-pain
	Hsap-Tmp-kcnt2
	OtauTmpA010757
	Dmel-Tmp-tok
	OtauTmpA011168
	OtauTmpM011375
	Dmel-Tmp-mlc1
	OtauTmpA011899
	Dmel-Tmp-scgdelta
	Dmel-Tmp-cg3257
	Dmel-Tmp-zfh1
	Hsap-Tmp-ngb
	OtauTmpM014178
	Dmel-Tmp-runxa
	OtauTmpM014374
	OtauTmpM014376
	OtauTmpM014718
	OtauTmpM014937
	Dmel-Tmp-cg10483
	Dmel-Tmp-sals
	OtauTmpM015598
	OtauTmpM016027
	Dmel-Tmp-prm
	Dmel-Tmp-cap
	Hsap-Tmp-arntl
