# Supplementary material for: Asymmetric interactions between doublesex and tissue- and sex-specific target genes mediate sexual dimorphism in beetles
Source: Nat Commun. 2017 Feb 27;8:14593. doi: 10.1038/ncomms14593 (PMC5333360; doi:10.1038/ncomms14593)
Supplement: Supplementary Dataset 2 — Functional Categories that were enriched in sex-biased and Dsx-mediated O. taurus genes, as determined by Gene Ontology Enrichment analysis. Sheet 1 ("README") defines parameters used in the analysis. Sheets 2-5 list functional categories enriched in genes with sex-biased expression across four tissues. Sheets 6-9 list functional categories enriched in genes with Dsx-mediated expression in females across four tissues. Sheets 10-13 list functional categories enriched in genes with Dsx-mediated expression in males across four tissues [file ncomms14593-s3.xlsx]

## Sheet: README
	Method for Gene Score Resampling
	For GSR, the null hypothesis is that the mean (or median) gene score is drawn from the global (data-wide) distribution of possible gene set mean gene scores, as determined by resampling
Column Heading	Description
Name	name of GO Category
ID	gene ontology term identification number
NumGenes	the total number of genes in the given GO term category
RawScore	the mean absolute value of the pair-wise correlation of genes in the set
Pval	the geometric mean of p-values for genes in that category
CorrectedPvalue	Benjamini-Hochberi-corrected p-value
Same_as	GO functional categories that are the same
Gene_Members	The names of genes from the input set in the given GO term category
Total-duplicated	The total number ofunique GO categories significantly enriched for differentially expressed genes
ErmineJ Parameters
Created Sat Feb 13 13:16:48 EST 2016
rawScoreMethod = MEAN
maxClassSize = 100
minClassSize = 5
scoreCol = 2
iterations = 10000
bigIsBetter = false
doLog = true
geneRepTreatment = BEST
alwaysUseEmpirical = false
annotFormat = DEFAULT
classScoreMethod = GSR

## Sheet: CF_vs_CM_HH
Name	ID	NumGenes	RawScore	Pval	CorrectedPvalue	Same_as	Gene_Members
cytoplasmic vesicle part	GO:0044433	17	2.39291	1e-12	3.46e-10	NA	Dmel-Tmp-fwe|Dmel-Tmp-cg11807|Hsap-Tmp-copa|OtauTmpK001313|Dmel-Tmp-gho|Dmel-Tmp-ap-2sigma|Dmel-Tmp-sec24|Hsap-Tmp-arcn1|Dmel-Tmp-chc|Dmel-Tmp-camkii|Dmel-Tmp-sec23|Dmel-Tmp-clc|Dmel-Tmp-betacop|OtauTmpA013901|Dmel-Tmp-gammacop|OtauTmpM015051|OtauTmpM015449
coated vesicle	GO:0030135	18	2.337	1e-12	4.325e-10	NA	Dmel-Tmp-cg11807|Hsap-Tmp-copa|OtauTmpK001313|Hsap-Tmp-spg21|Dmel-Tmp-gho|Dmel-Tmp-ap-2sigma|Hsap-Tmp-clvs2|Dmel-Tmp-sec24|Hsap-Tmp-arcn1|Dmel-Tmp-chc|OtauTmpM008950|Dmel-Tmp-sec23|Dmel-Tmp-clc|Dmel-Tmp-betacop|OtauTmpM013323|OtauTmpA013901|Dmel-Tmp-gammacop|OtauTmpM015449
vesicle coat	GO:0030120	14	2.83124	1e-12	5.767e-10	GO:0030662|coated vesicle membrane,	Dmel-Tmp-cg11807|Hsap-Tmp-copa|OtauTmpK001313|Dmel-Tmp-gho|Dmel-Tmp-ap-2sigma|Dmel-Tmp-sec24|Hsap-Tmp-arcn1|Dmel-Tmp-chc|Dmel-Tmp-sec23|Dmel-Tmp-clc|Dmel-Tmp-betacop|OtauTmpA013901|Dmel-Tmp-gammacop|OtauTmpM015449
coated vesicle membrane	GO:0030662	14	2.83124	1e-12	5.767e-10	GO:0030120|vesicle coat,	Dmel-Tmp-cg11807|Hsap-Tmp-copa|OtauTmpK001313|Dmel-Tmp-gho|Dmel-Tmp-ap-2sigma|Dmel-Tmp-sec24|Hsap-Tmp-arcn1|Dmel-Tmp-chc|Dmel-Tmp-sec23|Dmel-Tmp-clc|Dmel-Tmp-betacop|OtauTmpA013901|Dmel-Tmp-gammacop|OtauTmpM015449
membrane coat	GO:0030117	31	1.71418	1e-12	8.65e-10	GO:0048475|coated membrane,	Dmel-Tmp-bap55|Dmel-Tmp-ap-50|Dmel-Tmp-cg4553|Dmel-Tmp-cm|Dmel-Tmp-ap-47|Dmel-Tmp-cg11807|Hsap-Tmp-copa|OtauTmpK001313|Dmel-Tmp-rb|Hsap-Tmp-gga1|Dmel-Tmp-gho|Dmel-Tmp-ap-2sigma|Dmel-Tmp-sec24|Hsap-Tmp-arcn1|Hsap-Tmp-copb2|Dmel-Tmp-zetacop|Dmel-Tmp-chc|Dmel-Tmp-or|Dmel-Tmp-stna|Dmel-Tmp-stnb|Dmel-Tmp-sec23|Dmel-Tmp-clc|Dmel-Tmp-betacop|OtauTmpA013901|Dmel-Tmp-gammacop|Dmel-Tmp-g|OtauTmpM015050|Ota…
coated membrane	GO:0048475	31	1.71418	1e-12	8.65e-10	GO:0030117|membrane coat,	Dmel-Tmp-bap55|Dmel-Tmp-ap-50|Dmel-Tmp-cg4553|Dmel-Tmp-cm|Dmel-Tmp-ap-47|Dmel-Tmp-cg11807|Hsap-Tmp-copa|OtauTmpK001313|Dmel-Tmp-rb|Hsap-Tmp-gga1|Dmel-Tmp-gho|Dmel-Tmp-ap-2sigma|Dmel-Tmp-sec24|Hsap-Tmp-arcn1|Hsap-Tmp-copb2|Dmel-Tmp-zetacop|Dmel-Tmp-chc|Dmel-Tmp-or|Dmel-Tmp-stna|Dmel-Tmp-stnb|Dmel-Tmp-sec23|Dmel-Tmp-clc|Dmel-Tmp-betacop|OtauTmpA013901|Dmel-Tmp-gammacop|Dmel-Tmp-g|OtauTmpM015050|Ota…
vesicle membrane	GO:0012506	16	2.51366	1e-12	1.73e-09	GO:0030659|cytoplasmic vesicle membrane,	Dmel-Tmp-cg11807|Hsap-Tmp-copa|OtauTmpK001313|Dmel-Tmp-gho|Dmel-Tmp-ap-2sigma|Dmel-Tmp-sec24|Hsap-Tmp-arcn1|Dmel-Tmp-chc|Dmel-Tmp-camkii|Dmel-Tmp-sec23|Dmel-Tmp-clc|Dmel-Tmp-betacop|OtauTmpA013901|Dmel-Tmp-gammacop|OtauTmpM015051|OtauTmpM015449
cytoplasmic vesicle membrane	GO:0030659	16	2.51366	1e-12	1.73e-09	GO:0012506|vesicle membrane,	Dmel-Tmp-cg11807|Hsap-Tmp-copa|OtauTmpK001313|Dmel-Tmp-gho|Dmel-Tmp-ap-2sigma|Dmel-Tmp-sec24|Hsap-Tmp-arcn1|Dmel-Tmp-chc|Dmel-Tmp-camkii|Dmel-Tmp-sec23|Dmel-Tmp-clc|Dmel-Tmp-betacop|OtauTmpA013901|Dmel-Tmp-gammacop|OtauTmpM015051|OtauTmpM015449
protein serine/threonine kinase activity	GO:0004674	66	0.979843	1.096e-08	3.161e-06	NA	OtauTmpS000293|OtauTmpA000372|Dmel-Tmp-cg14305|Dmel-Tmp-gprk2|Dmel-Tmp-pkg21d|OtauTmpM000542|Dmel-Tmp-pkc53e|Dmel-Tmp-ball|Dmel-Tmp-lk6|Dmel-Tmp-s6kii|OtauTmpM001133|Dmel-Tmp-cask|Dmel-Tmp-cg6498|OtauTmpM001404|OtauTmpM001711|Hsap-Tmp-cdkl2|Dmel-Tmp-bsk|Dmel-Tmp-rl|OtauTmpA002018|Hsap-Tmp-prkdc|OtauTmpM002315|OtauTmpM002680|Dmel-Tmp-p38b|Dmel-Tmp-pkd|Dmel-Tmp-ik2|Dmel-Tmp-tkv|Dmel-Tmp-lkb1|Dmel-T…
cytoplasmic vesicle	GO:0031410	100	0.773934	6.224e-06	0.001538	NA	Dmel-Tmp-fwe|OtauTmpM000615|Dmel-Tmp-cg30357|Dmel-Tmp-desat1|Dmel-Tmp-cg11807|Hsap-Tmp-copa|OtauTmpK001313|OtauTmpS001330|Hsap-Tmp-spg21|Dmel-Tmp-lsp2|Dmel-Tmp-sh3px1|OtauTmpA002298|Dmel-Tmp-rab6|OtauTmpM002747|Dmel-Tmp-gho|OtauTmpM003132|OtauTmpM003549|Dmel-Tmp-timp|Dmel-Tmp-ap-2sigma|OtauTmpS003766|Dmel-Tmp-d|OtauTmpM004470|OtauTmpM004471|OtauTmpM004680|OtauTmpM004841|OtauTmpM005020|Hsap-Tmp-cl…
cytoplasmic, membrane-bounded vesicle	GO:0016023	98	0.762458	1.153e-05	0.002493	NA	Dmel-Tmp-fwe|OtauTmpM000615|Dmel-Tmp-cg30357|Dmel-Tmp-cg11807|Hsap-Tmp-copa|OtauTmpK001313|OtauTmpS001330|Hsap-Tmp-spg21|Dmel-Tmp-lsp2|Dmel-Tmp-sh3px1|OtauTmpA002298|Dmel-Tmp-rab6|OtauTmpM002747|Dmel-Tmp-gho|OtauTmpM003132|OtauTmpM003549|Dmel-Tmp-timp|Dmel-Tmp-ap-2sigma|OtauTmpS003766|Dmel-Tmp-d|OtauTmpM004470|OtauTmpM004471|OtauTmpM004680|OtauTmpM004841|OtauTmpM005020|Hsap-Tmp-clvs2|OtauTmpM0051…
immune system process	GO:0002376	42	0.887788	0.0001095	0.0210419	NA	Dmel-Tmp-ago|OtauTmpS000664|Hsap-Tmp-rsad2|OtauTmpM002315|OtauTmpM002560|Dmel-Tmp-lkb1|Hsap-Tmp-ak7|OtauTmpA003640|Dmel-Tmp-d|Hsap-Tmp-ddx60|OtauTmpM004841|Dmel-Tmp-syx5|Dmel-Tmp-dl|OtauTmpS006454|OtauTmpM006460|OtauTmpM006463|OtauTmpM006466|Dmel-Tmp-lola|OtauTmpM006507|Dmel-Tmp-t|Dmel-Tmp-tl|OtauTmpA007324|Hsap-Tmp-rab33b|Dmel-Tmp-traf6|OtauTmpM009472|OtauTmpM010643|OtauTmpM010848|Dmel-Tmp-camki…
Golgi membrane	GO:0000139	35	0.942603	0.0001237	0.0213983	NA	Dmel-Tmp-cg11807|Hsap-Tmp-copa|OtauTmpK001313|Dmel-Tmp-cg30463|Dmel-Tmp-pgant3|OtauTmpM002353|Dmel-Tmp-psn|Dmel-Tmp-fucta|Dmel-Tmp-syx5|Hsap-Tmp-arcn1|OtauTmpM007230|Dmel-Tmp-csat|Dmel-Tmp-galnac-t1|Dmel-Tmp-cg43313|Dmel-Tmp-chc|Dmel-Tmp-cg9220|OtauTmpM008473|Hsap-Tmp-chsy3|Dmel-Tmp-galnac-t2|Cele-Tmp-gly-10|Dmel-Tmp-cg3876|Dmel-Tmp-fuct6|Hsap-Tmp-sec16b|Dmel-Tmp-clc|Dmel-Tmp-betacop|Dmel-Tmp-cg1…
taxis	GO:0042330	44	0.853262	0.0003012	0.047371	NA	OtauTmpM000013|Dmel-Tmp-cg3294|Dmel-Tmp-ko|Dmel-Tmp-v|Dmel-Tmp-cg30263|Dmel-Tmp-ago|Dmel-Tmp-dlp|Dmel-Tmp-takr86c|Dmel-Tmp-plexb|Dmel-Tmp-ptpmeg|Dmel-Tmp-pdm3|OtauTmpM002205|OtauTmpM002618|Dmel-Tmp-dysc|Dmel-Tmp-rab6|OtauTmpA003174|Dmel-Tmp-haf|OtauTmpM003400|OtauTmpM003401|OtauTmpM003402|OtauTmpM003403|OtauTmpM003404|Dmel-Tmp-mp|Dmel-Tmp-d|Dmel-Tmp-cher|OtauTmpS004439|OtauTmpM004592|OtauTmpS0064…
Total: 14
Total minus duplicates: 11

## Sheet: CF_vs_CM_TH
Name	ID	NumGenes	RawScore	Pval	CorrectedPvalue	Same_as	Gene_Members
extracellular_matrix	GO:0031012	32	0.898309	1e-12	4.33e-10	NA	OtauTmpM000301|Dmel-Tmp-dlp|Dmel-Tmp-cg13830-rb|Hsap-Tmp-adamts3|OtauTmpM001730|OtauTmpM002575|Dmel-Tmp-dlp|OtauTmpM002714|OtauTmpA002715|Dmel-Tmp-wg|Hsap-Tmp-wnt6|OtauTmpS002931|OtauTmpB003163|Dmel-Tmp-nompa|OtauTmpM003819|Dmel-Tmp-mp|OtauTmpS004439|OtauTmpM004941|OtauTmpM006320|OtauTmpM009068|Dmel-Tmp-snp|Dmel-Tmp-dp|OtauTmpM011372|OtauTmpM012337|OtauTmpM012338|Hsap-Tmp-ppp4r1|OtauTmpM012571|Dm…
Wnt_signaling_pathway	GO:0016055	25	1.19197	1e-12	5.77e-10	NA	Dmel-Tmp-cg15403|OtauTmpA000225|Dmel-Tmp-cg30357|Dmel-Tmp-dlp|OtauTmpM001743|OtauTmpM001744|OtauTmpM002575|OtauTmpM002714|OtauTmpA002715|Dmel-Tmp-wg|Hsap-Tmp-wnt6|OtauTmpS002931|Dmel-Tmp-lkb1|OtauTmpM003819|Hsap-Tmp-dvl3|OtauTmpM009068|OtauTmpM009148|OtauTmpS009149|OtauTmpA009151|Dmel-Tmp-pan|OtauTmpS011794|OtauTmpA011797|OtauTmpM012337|OtauTmpM012338|OtauTmpM013957
proteinaceous_extracellular_matrix	GO:0005578	24	1.1253	1e-12	8.65e-10	NA	Dmel-Tmp-dlp|Dmel-Tmp-cg13830-rb|Hsap-Tmp-adamts3|OtauTmpM002575|Dmel-Tmp-dlp|OtauTmpM002714|OtauTmpA002715|Dmel-Tmp-wg|Hsap-Tmp-wnt6|OtauTmpS002931|OtauTmpB003163|OtauTmpM003819|OtauTmpS004439|OtauTmpM004941|OtauTmpM006320|OtauTmpM009068|Dmel-Tmp-snp|Dmel-Tmp-dp|OtauTmpM011372|OtauTmpM012337|OtauTmpM012338|Hsap-Tmp-ppp4r1|OtauTmpM012571|OtauTmpM016052
receptor_binding	GO:0005102	62	0.594016	1e-12	1.73e-09	NA	OtauTmpA000072|Dmel-Tmp-cg34139|OtauTmpA000076|OtauTmpA000191|Dmel-Tmp-burs|Hsap-Tmp-amacr|Dmel-Tmp-gpb5|OtauTmpS000664|OtauTmpM000831|Dmel-Tmp-cg8507|Dmel-Tmp-chico|Hsap-Tmp-bambi|OtauTmpM002575|OtauTmpM002714|OtauTmpA002715|Dmel-Tmp-wg|Hsap-Tmp-wnt6|Dmel-Tmp-mav|OtauTmpS002931|OtauTmpM003053|OtauTmpM003819|Dmel-Tmp-d|Dmel-Tmp-spdo|Hsap-Tmp-jag1|OtauTmpM006258|OtauTmpS006259|Dmel-Tmp-dl|OtauTmpM…
extracellular_region_part	GO:0044421	83	0.424382	1.81e-08	6.25e-06	NA	OtauTmpM000013|Dmel-Tmp-spn85f|Dmel-Tmp-spn4|Dmel-Tmp-burs|OtauTmpM000831|OtauTmpM000925|Dmel-Tmp-dlp|Dmel-Tmp-cg13830-rb|Hsap-Tmp-adamts3|Dmel-Tmp-cg14457|OtauTmpM001154|Hsap-Tmp-vat1|OtauTmpM002190|OtauTmpM002206|OtauTmpM002444|OtauTmpM002445|OtauTmpM002575|Dmel-Tmp-dlp|OtauTmpM002714|OtauTmpA002715|Dmel-Tmp-wg|Hsap-Tmp-wnt6|Dmel-Tmp-spn77ba|OtauTmpS002931|OtauTmpM003053|Dmel-Tmp-lkb1|OtauTmpB0…
hydrolase_activity,_acting_on_glycosyl_bonds	GO:0016798	87	0.364117	2.35e-06	0.000677	NA	Dmel-Tmp-cg15283|Dmel-Tmp-l(2)gd1|Dmel-Tmp-v|Dmel-Tmp-rcd1|Dmel-Tmp-cg1597|OtauTmpM001217|Dmel-Tmp-cg6426|OtauTmpS001673|Dmel-Tmp-cg8460|OtauTmpM001889|OtauTmpM001939|Dmel-Tmp-cht3|OtauTmpM002282|Dmel-Tmp-ogg1|Hsap-Tmp-lct|Dmel-Tmp-alpha-man-ii|Dmel-Tmp-cht6|Dmel-Tmp-cht8|Dmel-Tmp-fdl|Dmel-Tmp-d|Dmel-Tmp-treh|Hsap-Tmp-mpg|Dmel-Tmp-tobi|OtauTmpS005006|Hsap-Tmp-gba|Dmel-Tmp-cg2794|Dmel-Tmp-cg6206|D…
axon_development	GO:0061564	36	0.427181	7.67e-05	0.0165933	GO:0007409	Dmel-Tmp-cg3294|Dmel-Tmp-ko|Dmel-Tmp-v|Dmel-Tmp-ago|Dmel-Tmp-dlp|Dmel-Tmp-plexb|Dmel-Tmp-ptpmeg|Dmel-Tmp-pdm3|OtauTmpM002618|Dmel-Tmp-dysc|Dmel-Tmp-rab6|Dmel-Tmp-lkb1|Dmel-Tmp-haf|OtauTmpM003400|OtauTmpM003401|OtauTmpM003402|OtauTmpM003403|OtauTmpM003404|Dmel-Tmp-mp|Dmel-Tmp-d|Dmel-Tmp-cher|OtauTmpM004592|Dmel-Tmp-ank2|OtauTmpA005763|OtauTmpS006454|OtauTmpM006463|OtauTmpM006466|Dmel-Tmp-lola|Dmel…
axonogenesis	GO:0007409	36	0.427181	7.67e-05	0.0189638	GO:0061564	Dmel-Tmp-cg3294|Dmel-Tmp-ko|Dmel-Tmp-v|Dmel-Tmp-ago|Dmel-Tmp-dlp|Dmel-Tmp-plexb|Dmel-Tmp-ptpmeg|Dmel-Tmp-pdm3|OtauTmpM002618|Dmel-Tmp-dysc|Dmel-Tmp-rab6|Dmel-Tmp-lkb1|Dmel-Tmp-haf|OtauTmpM003400|OtauTmpM003401|OtauTmpM003402|OtauTmpM003403|OtauTmpM003404|Dmel-Tmp-mp|Dmel-Tmp-d|Dmel-Tmp-cher|OtauTmpM004592|Dmel-Tmp-ank2|OtauTmpA005763|OtauTmpS006454|OtauTmpM006463|OtauTmpM006466|Dmel-Tmp-lola|Dmel…
Total: 8
Total minus duplicates: 7

## Sheet: CF vs CM Brain
Name	ID	NumGenes	RawScore	Pval	CorrectedPvalue	Same_as	Gene_Members
tRNA_processing	GO:0008033	38	0.176175	1e-12	1.75e-09	NA	Dmel-Tmp-cg4045|Dmel-Tmp-cg14057|Dmel-Tmp-cg34140|Dmel-Tmp-cg8078|Dmel-Tmp-cg32281|Dmel-Tmp-cg1750|Dmel-Tmp-cg18048|Dmel-Tmp-jhi-1|Dmel-Tmp-cg6388|Dmel-Tmp-cg31381|Dmel-Tmp-wuho|Dmel-Tmp-aats-phe|Dmel-Tmp-cg1434|Dmel-Tmp-cg18528|Dmel-Tmp-nsun2|Dmel-Tmp-cg31559|Dmel-Tmp-cg3021|Dmel-Tmp-cg10495|Hsap-Tmp-wdr43|Dmel-Tmp-fib|Dmel-Tmp-cg3434|Dmel-Tmp-l(1)g0045|OtauTmpM008071|Dmel-Tmp-cg14544|Dmel-Tmp-c…
RNA_modification	GO:0009451	44	0.152151	1.07e-08	9.32e-06	NA	Dmel-Tmp-cg5903|Dmel-Tmp-cg4045|Dmel-Tmp-cg34140|Dmel-Tmp-cg8078|Dmel-Tmp-hen1|Dmel-Tmp-cg32281|Dmel-Tmp-cg1750|Dmel-Tmp-cg6388|Dmel-Tmp-cg11447|Dmel-Tmp-wuho|Dmel-Tmp-cg8939|Hsap-Tmp-rnmtl1|Hsap-Tmp-mettl16|Dmel-Tmp-cg11837|Dmel-Tmp-cg18528|Dmel-Tmp-nsun2|Dmel-Tmp-cg3021|Dmel-Tmp-cg6379|OtauTmpA005977|Hsap-Tmp-tfb1m|Dmel-Tmp-rlua-1|Dmel-Tmp-nop60b|Dmel-Tmp-cg3434|Dmel-Tmp-mttfb2|Dmel-Tmp-cg14544…
ncRNA_processing	GO:0034470	63	0.106264	3.38e-07	0.000197	NA	Dmel-Tmp-cg4045|Dmel-Tmp-cg14057|Dmel-Tmp-cg34140|Dmel-Tmp-cg8078|Dmel-Tmp-cg3071|Dmel-Tmp-cg32281|Dmel-Tmp-cg1789|Dmel-Tmp-cg1750|Dmel-Tmp-cg18048|Dmel-Tmp-jhi-1|Dmel-Tmp-cg6388|Dmel-Tmp-chas|Dmel-Tmp-pelo|Dmel-Tmp-cg4364|Dmel-Tmp-dbe|Hsap-Tmp-rrp9|Dmel-Tmp-cg31999|Dmel-Tmp-cg13097|Dmel-Tmp-cg31381|Dmel-Tmp-wuho|Dmel-Tmp-cg8939|Dmel-Tmp-aats-phe|Hsap-Tmp-mettl16|Dmel-Tmp-cg11837|Dmel-Tmp-cg1434|…
tRNA_metabolic_process	GO:0006399	84	0.0796982	5.47e-06	0.00191	NA	OtauTmpS000073|Dmel-Tmp-cg4045|Dmel-Tmp-cg14057|Dmel-Tmp-cg34140|Dmel-Tmp-cg8078|Dmel-Tmp-aats-ser|Hsap-Tmp-cuta|Dmel-Tmp-cg32281|Dmel-Tmp-cg1750|Dmel-Tmp-cg18048|Dmel-Tmp-jhi-1|Dmel-Tmp-cg6388|Dmel-Tmp-aats-asp|Hsap-Tmp-wars|Dmel-Tmp-aats-lys|Dmel-Tmp-cg9727|Dmel-Tmp-cg17259|Dmel-Tmp-aats-glupro|Dmel-Tmp-cg31381|Dmel-Tmp-mgat1|Dmel-Tmp-aats-leu|Dmel-Tmp-wuho|Hsap-Tmp-iars|OtauTmpM003794|Dmel-Tmp…
GTPase_activity	GO:0003924	75	0.089262	4.7e-06	0.00205	NA	Hsap-Tmp-rab14|Dmel-Tmp-marf|Hsap-Tmp-rab34|Dmel-Tmp-shi|Dmel-Tmp-elf|Dmel-Tmp-l(1)g0334|Dmel-Tmp-srp54k|Dmel-Tmp-rab6|Dmel-Tmp-ltd|Dmel-Tmp-stl|Dmel-Tmp-ef1alpha48d|OtauTmpM003344|OtauTmpA003348|Dmel-Tmp-cg2017|OtauTmpM003638|Dmel-Tmp-g-salpha60a|Dmel-Tmp-cg4619|Dmel-Tmp-mst|OtauTmpM003911|OtauTmpA003912|Dmel-Tmp-alphatub84b|OtauTmpA004082|Dmel-Tmp-atl|Dmel-Tmp-drp1|Dmel-Tmp-cg18528|Hsap-Tmp-eef…
receptor_binding	GO:0005102	64	0.089729	1.66e-05	0.00484	NA	OtauTmpA000072|Dmel-Tmp-cg34139|OtauTmpA000076|OtauTmpA000191|Dmel-Tmp-burs|Hsap-Tmp-amacr|Dmel-Tmp-gpb5|OtauTmpS000664|OtauTmpM000831|Dmel-Tmp-cg8507|Dmel-Tmp-chico|Hsap-Tmp-bambi|OtauTmpM002575|OtauTmpM002714|OtauTmpA002715|Dmel-Tmp-wg|Hsap-Tmp-wnt6|Dmel-Tmp-mav|OtauTmpS002931|OtauTmpM003053|OtauTmpM003819|OtauTmpM003825|Dmel-Tmp-d|Dmel-Tmp-spdo|Hsap-Tmp-jag1|OtauTmpM006258|OtauTmpS006259|Dmel-…
carboxylic_ester_hydrolase_activity	GO:0052689	33	0.127461	4.1e-05	0.0102308	NA	OtauTmpA000191|Dmel-Tmp-ace|Cele-Tmp-c24g6.8|Dmel-Tmp-cg42237|Dmel-Tmp-giiispla2|Dmel-Tmp-cg6847|Hsap-Tmp-tbce|Dmel-Tmp-mgat1|Dmel-Tmp-aats-leu|Dmel-Tmp-cg5966|Hsap-Tmp-iars|OtauTmpM003794|Dmel-Tmp-d|Dmel-Tmp-cg6271|OtauTmpM005894|Dmel-Tmp-cg14507|Dmel-Tmp-cg17333|Dmel-Tmp-cg33123|OtauTmpM008463|OtauTmpM008464|Dmel-Tmp-chmp2b|Dmel-Tmp-gxivspla2|Dmel-Tmp-sws|OtauTmpM010266|Hsap-Tmp-pnlip|OtauTmpM0…
Total: 7
Total minus duplicates: 7

## Sheet: CF_vs_CM_Genitalia
None to report

## Sheet: DF_vs_CF_HH
Name	ID	NumGenes	RawScore	Pval	CorrectedPvalue	Same_as	Gene_Members
ion_gated_channel_activity	GO:0022839	6	1.6638	1e-12	2.91e-10	NA	Dmel-Tmp-sk|Dmel-Tmp-best1|OtauTmpM006973|Hsap-Tmp-kcnt2|OtauTmpA010757|OtauTmpM010759
potassium_ion_transmembrane_transporter_activity	GO:0015079	45	0.493522	1e-12	3.5e-10	NA	OtauTmpM000489|Dmel-Tmp-cg34396|OtauTmpM001356|Dmel-Tmp-sk|Dmel-Tmp-task7|Dmel-Tmp-shal|OtauTmpM005345|OtauTmpA006161|Dmel-Tmp-ih|Dmel-Tmp-cg10864|OtauTmpM006973|OtauTmpM007502|Dmel-Tmp-ork1|Dmel-Tmp-tif-ia|Dmel-Tmp-cg42594|OtauTmpM009088|Dmel-Tmp-hk|OtauTmpM009640|OtauTmpM009749|OtauTmpS009750|OtauTmpM009827|Hsap-Tmp-kcnt2|Dmel-Tmp-sei|OtauTmpM010376|OtauTmpA010440|OtauTmpA010757|OtauTmpM010759|…
potassium_ion_transport	GO:0006813	46	0.523069	1e-12	4.37e-10	NA	OtauTmpM000489|Dmel-Tmp-cg34396|OtauTmpM001356|Dmel-Tmp-nrv1|Dmel-Tmp-nrv2|Dmel-Tmp-nrv3|Dmel-Tmp-sk|Dmel-Tmp-task7|Dmel-Tmp-shal|OtauTmpM005345|OtauTmpA006161|Dmel-Tmp-ih|Dmel-Tmp-cg10864|OtauTmpM006973|Dmel-Tmp-ncc69|OtauTmpM007502|Dmel-Tmp-ork1|Dmel-Tmp-tif-ia|Dmel-Tmp-cg42594|OtauTmpM009088|Dmel-Tmp-hk|OtauTmpM009640|OtauTmpM009749|OtauTmpS009750|OtauTmpM009827|Hsap-Tmp-kcnt2|Dmel-Tmp-sei|Ota…
potassium_channel_activity	GO:0005267	41	0.525329	1e-12	5.83e-10	NA	OtauTmpM000489|Dmel-Tmp-cg34396|OtauTmpM001356|Dmel-Tmp-sk|Dmel-Tmp-task7|Dmel-Tmp-shal|OtauTmpM005345|OtauTmpA006161|Dmel-Tmp-ih|Dmel-Tmp-cg10864|OtauTmpM006973|OtauTmpM007502|Dmel-Tmp-ork1|Dmel-Tmp-tif-ia|Dmel-Tmp-cg42594|OtauTmpM009088|Dmel-Tmp-hk|OtauTmpM009749|OtauTmpS009750|OtauTmpM009827|Hsap-Tmp-kcnt2|Dmel-Tmp-sei|OtauTmpM010376|OtauTmpA010440|OtauTmpA010757|OtauTmpM010759|OtauTmpM011705|…
metal_ion_transport	GO:0030001	96	0.359116	2.68e-12	6.7e-10	NA	Dmel-Tmp-fwe|Dmel-Tmp-ca-beta|Dmel-Tmp-ppk23|Dmel-Tmp-cg7816|OtauTmpM000489|Dmel-Tmp-cg34396|Dmel-Tmp-ca-p60a|Dmel-Tmp-scox|Dmel-Tmp-nhe3|OtauTmpM001356|Dmel-Tmp-itp-r83a|Dmel-Tmp-para|Dmel-Tmp-cg8546|Cele-Tmp-f40g9.2|Dmel-Tmp-nompc|Dmel-Tmp-nrv1|Dmel-Tmp-nrv2|Dmel-Tmp-nrv3|Dmel-Tmp-sk|OtauTmpS002911|Dmel-Tmp-nacp60e|Dmel-Tmp-task7|OtauTmpS003386|Dmel-Tmp-trpl|Dmel-Tmp-trp|Dmel-Tmp-shal|OtauTmpM0…
calcium_activated_cation_channel_activity	GO:0005227	5	1.99518	1e-12	8.74e-10	GO:0015269|calcium-activated_potassium_channel_activity,_	Dmel-Tmp-sk|OtauTmpM006973|Hsap-Tmp-kcnt2|OtauTmpA010757|OtauTmpM010759
calcium-activated_potassium_channel_activity	GO:0015269	5	1.99518	1e-12	8.74e-10	GO:0005227|calcium_activated_cation_channel_activity,_	Dmel-Tmp-sk|OtauTmpM006973|Hsap-Tmp-kcnt2|OtauTmpA010757|OtauTmpM010759
extracellular_matrix_structural_constituent	GO:0005201	7	1.23559	1e-12	1.75e-09	NA	Dmel-Tmp-cg25c|OtauTmpM005300|OtauTmpM008857|Hsap-Tmp-fbn2|OtauTmpB009260|Dmel-Tmp-dp|Hsap-Tmp-col1a2
metal_ion_transmembrane_transporter_activity	GO:0046873	95	0.34201	7.57e-11	1.65e-08	NA	Dmel-Tmp-fwe|OtauTmpM000109|Dmel-Tmp-ca-beta|Dmel-Tmp-ppk23|OtauTmpM000489|Dmel-Tmp-cg34396|Dmel-Tmp-ca-p60a|OtauTmpM000875|OtauTmpM001356|Dmel-Tmp-itp-r83a|Dmel-Tmp-para|Dmel-Tmp-naat1|Dmel-Tmp-cg8546|Dmel-Tmp-nompc|Dmel-Tmp-sk|OtauTmpS002911|Dmel-Tmp-nacp60e|Dmel-Tmp-sert|Dmel-Tmp-task7|OtauTmpS003386|Dmel-Tmp-blot|Dmel-Tmp-trpl|Dmel-Tmp-trp|Dmel-Tmp-mp|Dmel-Tmp-shal|Dmel-Tmp-cg1732|OtauTmpM005…
cellular_potassium_ion_transport	GO:0071804	38	0.454873	5.12e-10	8.95e-08	GO:0071805|potassium_ion_transmembrane_transport,_	OtauTmpM000489|Dmel-Tmp-cg34396|OtauTmpM001356|Dmel-Tmp-sk|Dmel-Tmp-task7|OtauTmpM005345|OtauTmpA006161|Dmel-Tmp-ih|Dmel-Tmp-cg10864|OtauTmpM007502|Dmel-Tmp-ork1|Dmel-Tmp-tif-ia|Dmel-Tmp-cg42594|OtauTmpM009088|Dmel-Tmp-hk|OtauTmpM009749|OtauTmpS009750|OtauTmpM009827|Hsap-Tmp-kcnt2|Dmel-Tmp-sei|OtauTmpM010376|OtauTmpA010440|OtauTmpA010757|OtauTmpM010759|OtauTmpM011705|OtauTmpA011706|OtauTmpM011708…
potassium_ion_transmembrane_transport	GO:0071805	38	0.454873	5.12e-10	8.95e-08	GO:0071804|cellular_potassium_ion_transport,_	OtauTmpM000489|Dmel-Tmp-cg34396|OtauTmpM001356|Dmel-Tmp-sk|Dmel-Tmp-task7|OtauTmpM005345|OtauTmpA006161|Dmel-Tmp-ih|Dmel-Tmp-cg10864|OtauTmpM007502|Dmel-Tmp-ork1|Dmel-Tmp-tif-ia|Dmel-Tmp-cg42594|OtauTmpM009088|Dmel-Tmp-hk|OtauTmpM009749|OtauTmpS009750|OtauTmpM009827|Hsap-Tmp-kcnt2|Dmel-Tmp-sei|OtauTmpM010376|OtauTmpA010440|OtauTmpA010757|OtauTmpM010759|OtauTmpM011705|OtauTmpA011706|OtauTmpM011708…
cation_channel_activity	GO:0005261	90	0.341047	4.63e-10	8.99e-08	NA	Dmel-Tmp-fwe|OtauTmpM000109|Dmel-Tmp-ca-beta|Dmel-Tmp-ppk23|OtauTmpM000489|Dmel-Tmp-cg34396|OtauTmpM001036|OtauTmpM001037|OtauTmpM001038|Dmel-Tmp-gfa|Dmel-Tmp-nacrbeta-64b|OtauTmpM001356|Dmel-Tmp-itp-r83a|Dmel-Tmp-para|Dmel-Tmp-cg8546|Dmel-Tmp-nompc|OtauTmpM002728|OtauTmpM002729|Dmel-Tmp-sk|OtauTmpS002911|Dmel-Tmp-nacp60e|Dmel-Tmp-task7|Dmel-Tmp-trpl|Dmel-Tmp-trp|Dmel-Tmp-shal|Dmel-Tmp-nacralpha-…
Total: 12
Total minus duplicates: 10

## Sheet: DF_vs_CF_TH
Name	ID	NumGenes	RawScore	Pval	CorrectedPvalue	Same_as	Gene_Members
carboxy-lyase_activity	GO:0016831	22	0.291146	1e-12	8.81e-10	NA	Dmel-Tmp-cg5991|Dmel-Tmp-cg31183|OtauTmpA001310|OtauTmpA003174|OtauTmpM003480|Dmel-Tmp-gad1|Dmel-Tmp-cg8239|Dmel-Tmp-pepck|Dmel-Tmp-ppcdc|OtauTmpM007903|OtauTmpS007904|Dmel-Tmp-tdc2|Dmel-Tmp-cbp53e|Dmel-Tmp-hdc|Hsap-Tmp-ddc|Dmel-Tmp-r-l|Hsap-Tmp-enox1|Dmel-Tmp-b|OtauTmpM015285|Dmel-Tmp-sply|Dmel-Tmp-cg1486|OtauTmpM016804
carbon-carbon_lyase_activity	GO:0016830	31	0.211622	1e-12	1.762e-09	NA	Hsap-Tmp-cry1|Dmel-Tmp-osi17|Dmel-Tmp-cg5991|Dmel-Tmp-cg31183|OtauTmpA001310|OtauTmpM002561|Hsap-Tmp-dera|OtauTmpA003174|OtauTmpM003480|Dmel-Tmp-gad1|Dmel-Tmp-cg8239|Dmel-Tmp-pepck|Dmel-Tmp-ppcdc|OtauTmpM007903|OtauTmpS007904|Dmel-Tmp-tdc2|Dmel-Tmp-cbp53e|Dmel-Tmp-hdc|Hsap-Tmp-ddc|Dmel-Tmp-r-l|Dmel-Tmp-cg14229|Dmel-Tmp-cg10184|Hsap-Tmp-enox1|Dmel-Tmp-b|Dmel-Tmp-ald|OtauTmpM015285|OtauTmpM015405|O…
organic_acid_biosynthetic_process	GO:0016053	50	0.156156	4.697e-11	2.759e-08	GO:0046394|carboxylic_acid_biosynthetic_process,_	Dmel-Tmp-cg31523|Dmel-Tmp-gs2|Hsap-Tmp-asl|OtauTmpM000831|Dmel-Tmp-inx2|OtauTmpM000981|Dmel-Tmp-cg1315|Dmel-Tmp-desat1|Dmel-Tmp-rpb7|Dmel-Tmp-cg32068|Dmel-Tmp-mun|Hsap-Tmp-lta4h|Dmel-Tmp-bond|Dmel-Tmp-cg5278|Dmel-Tmp-cg33110|Dmel-Tmp-cg31522|OtauTmpM004034|OtauTmpM004881|OtauTmpM004884|OtauTmpM004890|OtauTmpM004891|Dmel-Tmp-cg1673|Dmel-Tmp-cg5840|Dmel-Tmp-dhfr|OtauTmpM006148|Dmel-Tmp-p5cr|Dmel-Tm…
carboxylic_acid_biosynthetic_process	GO:0046394	50	0.156156	4.697e-11	2.759e-08	GO:0016053|organic_acid_biosynthetic_process,_	Dmel-Tmp-cg31523|Dmel-Tmp-gs2|Hsap-Tmp-asl|OtauTmpM000831|Dmel-Tmp-inx2|OtauTmpM000981|Dmel-Tmp-cg1315|Dmel-Tmp-desat1|Dmel-Tmp-rpb7|Dmel-Tmp-cg32068|Dmel-Tmp-mun|Hsap-Tmp-lta4h|Dmel-Tmp-bond|Dmel-Tmp-cg5278|Dmel-Tmp-cg33110|Dmel-Tmp-cg31522|OtauTmpM004034|OtauTmpM004881|OtauTmpM004884|OtauTmpM004890|OtauTmpM004891|Dmel-Tmp-cg1673|Dmel-Tmp-cg5840|Dmel-Tmp-dhfr|OtauTmpM006148|Dmel-Tmp-p5cr|Dmel-Tm…
pyridoxal_phosphate_binding	GO:0030170	38	0.17407	4.039e-10	1.779e-07	NA	Hsap-Tmp-got2|Dmel-Tmp-mal|Dmel-Tmp-cg31183|OtauTmpA001310|Dmel-Tmp-cg3011|Dmel-Tmp-rfc3|Dmel-Tmp-cg4678|Dmel-Tmp-alas|OtauTmpA003174|OtauTmpM003480|Dmel-Tmp-gad1|Dmel-Tmp-glyp|OtauTmpA004570|Dmel-Tmp-cg8043|OtauTmpA005220|OtauTmpM005293|OtauTmpM006657|OtauTmpS006981|Dmel-Tmp-cg11241|OtauTmpM007903|OtauTmpS007904|Dmel-Tmp-tdc2|OtauTmpM008254|OtauTmpA008693|Dmel-Tmp-oat|Dmel-Tmp-cbp53e|Dmel-Tmp-hd…
small_molecule_biosynthetic_process	GO:0044283	63	0.131037	3.928e-09	1.384e-06	NA	Dmel-Tmp-cg31523|Dmel-Tmp-gs2|Hsap-Tmp-asl|OtauTmpM000831|Dmel-Tmp-inx2|OtauTmpM000981|Dmel-Tmp-cg1315|Dmel-Tmp-desat1|Dmel-Tmp-taf7|OtauTmpM001362|Dmel-Tmp-cg10688|Dmel-Tmp-rpb7|Dmel-Tmp-cg32068|Dmel-Tmp-mun|Hsap-Tmp-lta4h|Dmel-Tmp-bond|Dmel-Tmp-cg5278|Dmel-Tmp-cg33110|Dmel-Tmp-cg31522|OtauTmpM004034|Dmel-Tmp-cg1516|OtauTmpM004881|OtauTmpM004884|OtauTmpM004890|OtauTmpM004891|Dmel-Tmp-cg1673|Dmel…
lyase_activity	GO:0016829	92	0.10521	1.651e-06	0.0004848	NA	Dmel-Tmp-irp-1a|Hsap-Tmp-cry1|Dmel-Tmp-ferrochelatase|Dmel-Tmp-osi17|Hsap-Tmp-adcy1|Hsap-Tmp-asl|OtauTmpM000831|Dmel-Tmp-mal|Dmel-Tmp-cg5991|Dmel-Tmp-cg31183|OtauTmpA001310|Dmel-Tmp-gyc76c|Dmel-Tmp-cg10738|Dmel-Tmp-cah1|OtauTmpM002561|Hsap-Tmp-dera|Dmel-Tmp-mtpalpha|Dmel-Tmp-ogg1|OtauTmpA003174|OtauTmpM003480|Dmel-Tmp-gad1|Dmel-Tmp-cg3999|Dmel-Tmp-cg8239|OtauTmpS003704|Dmel-Tmp-cg32698|Dmel-Tmp-p…
monocarboxylic_acid_metabolic_process	GO:0032787	66	0.113057	1.977e-06	0.0004976	NA	Hsap-Tmp-amacr|Dmel-Tmp-cg31523|Dmel-Tmp-pex7|Dmel-Tmp-cg17544|OtauTmpM000831|Dmel-Tmp-inx2|Dmel-Tmp-cg11876|OtauTmpM000981|Dmel-Tmp-desat1|Dmel-Tmp-pglym78|Dmel-Tmp-cg5261|Dmel-Tmp-mtpalpha|Dmel-Tmp-mun|Dmel-Tmp-cg5009|Hsap-Tmp-lta4h|Dmel-Tmp-pvf3|OtauTmpM003790|Dmel-Tmp-bond|Dmel-Tmp-cg5278|Dmel-Tmp-cg33110|Dmel-Tmp-cg31522|OtauTmpM004034|Dmel-Tmp-cg1516|OtauTmpM004881|OtauTmpM004884|OtauTmpM00…
Total: 8
Total minus duplicates: 7

## Sheet: DF_vs_CF_Brain
Name	ID	NumGenes	RawScore	Pval	CorrectedPvalue	Same_as	Gene_Members
tube_development	GO:0035295	51	0.0610779	1.11e-12	6.72e-10	NA	Dmel-Tmp-v|Dmel-Tmp-ago|Dmel-Tmp-cg30357|Dmel-Tmp-pot|Dmel-Tmp-dlp|OtauTmpM001100|Dmel-Tmp-ppcs|OtauTmpM001375|Dmel-Tmp-grh|Dmel-Tmp-act5c|OtauTmpA002175|OtauTmpM002560|OtauTmpM002698|Dmel-Tmp-b4|OtauTmpM002915|Dmel-Tmp-lolal|OtauTmpA003174|OtauTmpS003842|Hsap-Tmp-trim71|Dmel-Tmp-cyr|Dmel-Tmp-d|OtauTmpM004271|OtauTmpM004592|OtauTmpM004663|Dmel-Tmp-bun|Dmel-Tmp-s|Dmel-Tmp-spdo|Dmel-Tmp-dl|OtauTmpS…
embryo_development	GO:0009790	38	0.0817389	1e-12	9.09e-10	NA	OtauTmpA000014|Dmel-Tmp-v|Dmel-Tmp-ago|Dmel-Tmp-cg30357|Dmel-Tmp-dlp|OtauTmpM001100|OtauTmpA002175|OtauTmpM002315|OtauTmpM002560|OtauTmpM002698|Dmel-Tmp-rab6|Dmel-Tmp-cg8963|Hsap-Tmp-trim71|Dmel-Tmp-cyr|Dmel-Tmp-d|OtauTmpM004663|OtauTmpM004841|Dmel-Tmp-s|Dmel-Tmp-rga|Dmel-Tmp-dl|Dmel-Tmp-armi|Hsap-Tmp-bag6|Dmel-Tmp-t|Hsap-Tmp-neurod1|OtauTmpM007309|OtauTmpM007639|Hsap-Tmp-mks1|Dmel-Tmp-ubx|OtauTm…
central_nervous_system_development	GO:0007417	56	0.0554657	2.74e-12	1.24e-09	NA	OtauTmpM000049|Hsap-Tmp-pigp|Dmel-Tmp-v|Dmel-Tmp-grh|Dmel-Tmp-act5c|Dmel-Tmp-ptpmeg|OtauTmpM002315|Hsap-Tmp-hydin|OtauTmpM002698|Hsap-Tmp-ak7|OtauTmpM003400|OtauTmpM003401|OtauTmpM003402|OtauTmpM003403|OtauTmpM003404|OtauTmpA003892|OtauTmpA004084|Dmel-Tmp-cyr|Dmel-Tmp-d|Hsap-Tmp-nkx6-1|OtauTmpS004439|OtauTmpM004592|OtauTmpM004841|Dmel-Tmp-cg14207|Hsap-Tmp-ttc21b|Dmel-Tmp-bun|OtauTmpM005769|OtauTm…
cell_morphogenesis_involved_in_differentiation	GO:0000904	50	0.0621216	1e-12	1.82e-09	NA	Dmel-Tmp-cg3294|Dmel-Tmp-ko|Dmel-Tmp-v|Dmel-Tmp-ago|Dmel-Tmp-rictor|Dmel-Tmp-ns1|Dmel-Tmp-dlp|Dmel-Tmp-ppcs|Dmel-Tmp-plexb|Dmel-Tmp-grh|Dmel-Tmp-ptpmeg|Dmel-Tmp-pdm3|OtauTmpM002618|Dmel-Tmp-dysc|OtauTmpM002698|Dmel-Tmp-rab6|Dmel-Tmp-lkb1|Dmel-Tmp-haf|OtauTmpM003400|OtauTmpM003401|OtauTmpM003402|OtauTmpM003403|OtauTmpM003404|Dmel-Tmp-nompa|OtauTmpA003892|Dmel-Tmp-mp|OtauTmpA004084|Dmel-Tmp-d|Dmel-…
anatomical_structure_formation_involved_in_morphogenesis	GO:0048646	59	0.0526454	3.36e-11	1.22e-08	NA	Dmel-Tmp-v|Hsap-Tmp-ift20|Dmel-Tmp-tilb|Dmel-Tmp-ago|Dmel-Tmp-cg30357|OtauTmpM001100|Dmel-Tmp-ppcs|OtauTmpM001375|Dmel-Tmp-cg14870|Dmel-Tmp-act5c|Dmel-Tmp-wupa|OtauTmpM002315|OtauTmpM002560|OtauTmpM002698|Dmel-Tmp-rab6|Dmel-Tmp-b4|OtauTmpM003053|Hsap-Tmp-ak7|Hsap-Tmp-ift122|OtauTmpM003931|Dmel-Tmp-mp|OtauTmpM003984|Hsap-Tmp-trim71|Dmel-Tmp-d|Dmel-Tmp-cher|OtauTmpM004592|OtauTmpM004663|Dmel-Tmp-bu…
peptidyl-tyrosine_phosphorylation	GO:0018108	46	0.0574049	4.41e-10	1.33e-07	GO:0018212|peptidyl-tyrosine_modification,_	Dmel-Tmp-octbeta2r|Dmel-Tmp-octbeta3r|OtauTmpS000508|OtauTmpM000509|Dmel-Tmp-shu|Dmel-Tmp-alk|Dmel-Tmp-cad96ca|Dmel-Tmp-fps85d|Dmel-Tmp-htl|Dmel-Tmp-ack|OtauTmpM002864|Dmel-Tmp-hop|OtauTmpA003833|Dmel-Tmp-nrk|Dmel-Tmp-shark|Dmel-Tmp-csk|Dmel-Tmp-ddr|OtauTmpA004454|OtauTmpS004647|Dmel-Tmp-egfr|Dmel-Tmp-ret|OtauTmpM005540|OtauTmpM005543|OtauTmpM005747|Dmel-Tmp-ilk|OtauTmpM007254|Hsap-Tmp-mettl21d|D…
peptidyl-tyrosine_modification	GO:0018212	46	0.0574049	4.41e-10	1.33e-07	GO:0018108|peptidyl-tyrosine_phosphorylation,_	Dmel-Tmp-octbeta2r|Dmel-Tmp-octbeta3r|OtauTmpS000508|OtauTmpM000509|Dmel-Tmp-shu|Dmel-Tmp-alk|Dmel-Tmp-cad96ca|Dmel-Tmp-fps85d|Dmel-Tmp-htl|Dmel-Tmp-ack|OtauTmpM002864|Dmel-Tmp-hop|OtauTmpA003833|Dmel-Tmp-nrk|Dmel-Tmp-shark|Dmel-Tmp-csk|Dmel-Tmp-ddr|OtauTmpA004454|OtauTmpS004647|Dmel-Tmp-egfr|Dmel-Tmp-ret|OtauTmpM005540|OtauTmpM005543|OtauTmpM005747|Dmel-Tmp-ilk|OtauTmpM007254|Hsap-Tmp-mettl21d|D…
plasma_membrane_region	GO:0098590	46	0.0542808	3.71e-09	9.62e-07	NA	Dmel-Tmp-cg33970|Dmel-Tmp-cg30357|OtauTmpM001036|OtauTmpM001037|OtauTmpM001038|OtauTmpM001100|Dmel-Tmp-gfa|Dmel-Tmp-nacrbeta-64b|OtauTmpM002138|OtauTmpM002139|OtauTmpM002147|OtauTmpM002148|OtauTmpM002728|OtauTmpM002729|OtauTmpS004439|Dmel-Tmp-ir25a|Dmel-Tmp-nacralpha-96aa|Dmel-Tmp-cg5621|Dmel-Tmp-cg12909|Dmel-Tmp-cg7484|OtauTmpM005305|OtauTmpM005306|Dmel-Tmp-cg12001|Dmel-Tmp-ank2|OtauTmpA005763|O…
membrane_region	GO:0098589	52	0.0480177	2.42e-08	5.49e-06	NA	Dmel-Tmp-cg33970|Dmel-Tmp-cg30357|OtauTmpM001036|OtauTmpM001037|OtauTmpM001038|OtauTmpM001100|Dmel-Tmp-gfa|Dmel-Tmp-nacrbeta-64b|OtauTmpM002138|OtauTmpM002139|OtauTmpM002147|OtauTmpM002148|OtauTmpM002728|OtauTmpM002729|OtauTmpS003235|Dmel-Tmp-ap-2sigma|OtauTmpS004439|Dmel-Tmp-ir25a|Dmel-Tmp-nacralpha-96aa|Dmel-Tmp-cg5621|Dmel-Tmp-cg14184|Dmel-Tmp-cg12909|Dmel-Tmp-cg7484|OtauTmpM005305|OtauTmpM005…
cellular_component_morphogenesis	GO:0032989	94	0.0330434	1.62e-07	3.28e-05	NA	Hsap-Tmp-ift80|Dmel-Tmp-cg3294|Dmel-Tmp-ko|Dmel-Tmp-v|Hsap-Tmp-ift20|Dmel-Tmp-tilb|Dmel-Tmp-ago|Dmel-Tmp-cg30357|Dmel-Tmp-rictor|Dmel-Tmp-ns1|Dmel-Tmp-dlp|Dmel-Tmp-ppcs|Dmel-Tmp-plexb|Dmel-Tmp-grh|Dmel-Tmp-cg14870|Dmel-Tmp-ptpmeg|Dmel-Tmp-pdm3|Dmel-Tmp-wupa|OtauTmpM002618|Dmel-Tmp-dysc|OtauTmpM002698|Dmel-Tmp-rab6|OtauTmpM002939|Dmel-Tmp-cg9305|Dmel-Tmp-lkb1|Dmel-Tmp-haf|Hsap-Tmp-ak7|OtauTmpM0034…
cell_morphogenesis	GO:0000902	90	0.034512	2.41e-07	4.38e-05	NA	Hsap-Tmp-ift80|Dmel-Tmp-cg3294|Dmel-Tmp-ko|Dmel-Tmp-v|Hsap-Tmp-ift20|Dmel-Tmp-tilb|Dmel-Tmp-ago|Dmel-Tmp-cg30357|Dmel-Tmp-rictor|Dmel-Tmp-ns1|Dmel-Tmp-dlp|Dmel-Tmp-ppcs|Dmel-Tmp-plexb|Dmel-Tmp-grh|Dmel-Tmp-cg14870|Dmel-Tmp-ptpmeg|Dmel-Tmp-pdm3|OtauTmpM002618|Dmel-Tmp-dysc|OtauTmpM002698|Dmel-Tmp-rab6|OtauTmpM002939|Dmel-Tmp-cg9305|Dmel-Tmp-lkb1|Dmel-Tmp-haf|Hsap-Tmp-ak7|OtauTmpM003400|OtauTmpM003…
cellular_process_involved_in_reproduction_in_multicellular_organism	GO:0022412	33	0.0497648	1.73e-06	0.000286	NA	Dmel-Tmp-v|Dmel-Tmp-ago|Dmel-Tmp-cg30357|Dmel-Tmp-ppcs|Dmel-Tmp-cask|OtauTmpM002315|OtauTmpM002698|Dmel-Tmp-rab6|Dmel-Tmp-b4|Dmel-Tmp-lkb1|Dmel-Tmp-mp|Dmel-Tmp-d|Dmel-Tmp-cher|OtauTmpM004592|OtauTmpM004773|OtauTmpM004841|Dmel-Tmp-bun|Dmel-Tmp-s|Dmel-Tmp-dl|OtauTmpS006454|OtauTmpM006463|OtauTmpM006466|Dmel-Tmp-lola|Dmel-Tmp-armi|OtauTmpS006897|Dmel-Tmp-fln|OtauTmpM007309|Dmel-Tmp-park|Dmel-Tmp-kek…
cell_fate_commitment	GO:0045165	36	0.0456177	6.41e-06	0.000896	NA	Dmel-Tmp-v|Dmel-Tmp-osi7|Dmel-Tmp-ago|Dmel-Tmp-cg30357|Dmel-Tmp-melt|Dmel-Tmp-eater|Dmel-Tmp-cask|Dmel-Tmp-grh|OtauTmpA002175|OtauTmpM002315|OtauTmpM002698|OtauTmpM003359|Dmel-Tmp-d|Hsap-Tmp-nkx6-1|OtauTmpM004592|OtauTmpM004985|OtauTmpS004986|Dmel-Tmp-s|Dmel-Tmp-dl|Dmel-Tmp-cg12333|OtauTmpS006454|OtauTmpM006463|OtauTmpM006466|Dmel-Tmp-lola|Dmel-Tmp-det|OtauTmpS006897|Hsap-Tmp-neurod1|Dmel-Tmp-ubx…
nuclear_division	GO:0000280	36	0.0456177	6.41e-06	0.000971	NA	OtauTmpM000323|Hsap-Tmp-msh5|Dmel-Tmp-lis-1|Dmel-Tmp-wupa|OtauTmpM002698|OtauTmpM002825|Dmel-Tmp-cg8578|Hsap-Tmp-zw10|Dmel-Tmp-cher|OtauTmpM004841|OtauTmpA005209|Hsap-Tmp-tpx2|Dmel-Tmp-syx5|Dmel-Tmp-cap|Dmel-Tmp-det|Hsap-Tmp-bag6|Dmel-Tmp-t|Hsap-Tmp-sf3a1|OtauTmpM007045|Dmel-Tmp-cap-g|Dmel-Tmp-fln|OtauTmpM007309|Dmel-Tmp-wee|OtauTmpM007595|Dmel-Tmp-wts|OtauTmpM009234|Dmel-Tmp-kat60|OtauTmpM010977…
microtubule_organizing_center	GO:0005815	37	0.0443848	1.12e-05	0.00136	NA	OtauTmpM000049|Hsap-Tmp-ift20|Hsap-Tmp-mzt1|OtauTmpM001133|Dmel-Tmp-cg14870|Dmel-Tmp-lis-1|OtauTmpM002698|Dmel-Tmp-rad51c|OtauTmpM003931|Hsap-Tmp-arl2bp|OtauTmpM004826|Hsap-Tmp-tubg1|OtauTmpM004841|OtauTmpA005209|Dmel-Tmp-cg31301|Dmel-Tmp-cg10874|Hsap-Tmp-smc6|Hsap-Tmp-tbc1d31|OtauTmpM005597|Hsap-Tmp-cep78|Dmel-Tmp-t|Dmel-Tmp-cg13889|OtauTmpM006743|OtauTmpM007309|Hsap-Tmp-b9d2|Dmel-Tmp-tfam|Dmel-…
cell_motility	GO:0048870	32	0.045745	1.08e-05	0.0014	NA	OtauTmpM000013|OtauTmpA000014|Hsap-Tmp-pigp|Dmel-Tmp-pex7|Dmel-Tmp-ppcs|Dmel-Tmp-cask|OtauTmpM001559|OtauTmpM002158|Hsap-Tmp-bambi|Dmel-Tmp-mp|Dmel-Tmp-d|OtauTmpM004663|OtauTmpA005146|Dmel-Tmp-bun|OtauTmpM005691|Dmel-Tmp-dl|OtauTmpM007023|OtauTmpM007413|Hsap-Tmp-efhc1|OtauTmpM008097|Hsap-Tmp-mks1|OtauTmpM009068|OtauTmpM010016|OtauTmpA010447|OtauTmpM010643|OtauTmpS012073|OtauTmpA012804|OtauTmpS014…
epithelial_tube_morphogenesis	GO:0060562	33	0.0443588	1.96e-05	0.00188	NA	Dmel-Tmp-v|Dmel-Tmp-ago|Dmel-Tmp-cg30357|Dmel-Tmp-pot|Dmel-Tmp-dlp|Dmel-Tmp-ppcs|Dmel-Tmp-grh|Hsap-Tmp-trim71|Dmel-Tmp-cyr|Dmel-Tmp-d|OtauTmpM004271|OtauTmpM004592|OtauTmpM004663|Dmel-Tmp-bun|Dmel-Tmp-s|Dmel-Tmp-spdo|Dmel-Tmp-dl|OtauTmpS006454|OtauTmpM006463|OtauTmpM006466|Dmel-Tmp-lola|Dmel-Tmp-det|Dmel-Tmp-hdc|Dmel-Tmp-ubx|OtauTmpM008878|Dmel-Tmp-pan|Dmel-Tmp-dp|OtauTmpS012073|Dmel-Tmp-bbs4|Dme…
localization_of_cell	GO:0051674	33	0.0443588	1.96e-05	0.00198	NA	OtauTmpM000013|OtauTmpA000014|Hsap-Tmp-pigp|Dmel-Tmp-pex7|Dmel-Tmp-cg30357|Dmel-Tmp-ppcs|Dmel-Tmp-cask|OtauTmpM001559|OtauTmpM002158|Hsap-Tmp-bambi|Dmel-Tmp-mp|Dmel-Tmp-d|OtauTmpM004663|OtauTmpA005146|Dmel-Tmp-bun|OtauTmpM005691|Dmel-Tmp-dl|OtauTmpM007023|OtauTmpM007413|Hsap-Tmp-efhc1|OtauTmpM008097|Hsap-Tmp-mks1|OtauTmpM009068|OtauTmpM010016|OtauTmpA010447|OtauTmpM010643|OtauTmpS012073|OtauTmpA0…
pattern_specification_process	GO:0007389	33	0.0443588	1.96e-05	0.0021	NA	Dmel-Tmp-v|Dmel-Tmp-ago|Dmel-Tmp-cg30357|Dmel-Tmp-dlp|OtauTmpM001559|OtauTmpM002315|Dmel-Tmp-rab6|Dmel-Tmp-d|Hsap-Tmp-nkx6-1|OtauTmpM004592|Dmel-Tmp-cg14207|Hsap-Tmp-ttc21b|Dmel-Tmp-bun|Dmel-Tmp-s|Dmel-Tmp-dl|Dmel-Tmp-det|Dmel-Tmp-armi|OtauTmpS006897|Hsap-Tmp-neurod1|Hsap-Tmp-dyx1c1|Dmel-Tmp-ubx|OtauTmpM009068|Dmel-Tmp-pan|OtauTmpS010143|OtauTmpA010447|OtauTmpA011274|Dmel-Tmp-dp|OtauTmpS012073|Ot…
microtubule_binding	GO:0008017	38	0.0432168	1.89e-05	0.00214	NA	Dmel-Tmp-khc|Dmel-Tmp-hk|OtauTmpM002256|Dmel-Tmp-tektin-a|OtauTmpM002698|Dmel-Tmp-ncd|OtauTmpM003219|Cele-Tmp-klp-20|Hsap-Tmp-kif2a|OtauTmpM004333|Dmel-Tmp-klp67a|OtauTmpM004880|Dmel-Tmp-unc-104|Dmel-Tmp-cks85a|Dmel-Tmp-cos|Dmel-Tmp-klp3a|OtauTmpM006305|Dmel-Tmp-cg14535|OtauTmpA008396|OtauTmpM008547|OtauTmpM008947|OtauTmpM009768|OtauTmpS009803|Dmel-Tmp-kat60|OtauTmpS010143|Dmel-Tmp-pav|Dmel-Tmp-c…
developmental_process_involved_in_reproduction	GO:0003006	39	0.0421087	3.05e-05	0.00277	NA	Dmel-Tmp-v|Dmel-Tmp-ago|Dmel-Tmp-cg30357|Dmel-Tmp-ppcs|Dmel-Tmp-cask|OtauTmpM002315|OtauTmpM002560|OtauTmpM002698|Dmel-Tmp-rab6|Dmel-Tmp-b4|Dmel-Tmp-lkb1|Dmel-Tmp-mp|Dmel-Tmp-cyr|Dmel-Tmp-d|Dmel-Tmp-cher|OtauTmpM004592|OtauTmpM004773|OtauTmpM004841|Dmel-Tmp-bun|Dmel-Tmp-s|Dmel-Tmp-dl|OtauTmpS006454|OtauTmpM006463|OtauTmpM006466|Dmel-Tmp-lola|Dmel-Tmp-armi|OtauTmpS006897|Dmel-Tmp-fln|OtauTmpM00730…
whole_membrane	GO:0098805	90	0.0277435	3.52e-05	0.00305	NA	Dmel-Tmp-cg11498|Dmel-Tmp-cg33970|Dmel-Tmp-cg30357|Dmel-Tmp-marf|OtauTmpM001036|OtauTmpM001037|OtauTmpM001038|OtauTmpM001100|Dmel-Tmp-gfa|Dmel-Tmp-nacrbeta-64b|Dmel-Tmp-cln3|Dmel-Tmp-cg11807|Hsap-Tmp-copa|OtauTmpK001313|OtauTmpM001375|Cele-Tmp-mtx-1|Dmel-Tmp-porin|Dmel-Tmp-cg6903|OtauTmpM002138|OtauTmpM002139|OtauTmpM002147|OtauTmpM002148|OtauTmpM002728|OtauTmpM002729|Dmel-Tmp-gho|Dmel-Tmp-hps4|O…
microtubule_cytoskeleton_organization	GO:0000226	41	0.0400546	5.3e-05	0.00438	NA	OtauTmpM000049|Hsap-Tmp-tubgcp3|Dmel-Tmp-tilb|Dmel-Tmp-cg7261|OtauTmpM001375|Dmel-Tmp-lis-1|OtauTmpM002698|Dmel-Tmp-rab6|Hsap-Tmp-tubgcp4|Hsap-Tmp-ak7|OtauTmpM004826|Hsap-Tmp-tubg1|OtauTmpM004841|OtauTmpM005210|Hsap-Tmp-prc1|Dmel-Tmp-ank2|OtauTmpA005763|Dmel-Tmp-det|Dmel-Tmp-armi|Dmel-Tmp-t|OtauTmpM007110|Hsap-Tmp-fopnl|Hsap-Tmp-dyx1c1|Hsap-Tmp-tubgcp2|OtauTmpA008612|OtauTmpM008947|OtauTmpA009302…
mitotic_cell_cycle_process	GO:1903047	45	0.0364942	7.28e-05	0.00551	NA	Dmel-Tmp-cg13902|Dmel-Tmp-act5c|Dmel-Tmp-lis-1|OtauTmpM002315|OtauTmpM002698|Dmel-Tmp-cg8578|Dmel-Tmp-cg8963|Hsap-Tmp-zw10|Hsap-Tmp-trim71|Dmel-Tmp-d|Dmel-Tmp-cher|OtauTmpM004592|OtauTmpA005209|Hsap-Tmp-tpx2|Dmel-Tmp-cap|Dmel-Tmp-det|Dmel-Tmp-nbs|Dmel-Tmp-t|Hsap-Tmp-sf3a1|OtauTmpM007045|Dmel-Tmp-cap-g|Dmel-Tmp-fln|OtauTmpM007309|Dmel-Tmp-wee|OtauTmpM007946|OtauTmpA007947|Dmel-Tmp-wts|Dmel-Tmp-kek…
cell_morphogenesis_involved_in_neuron_differentiation	GO:0048667	45	0.0364942	7.28e-05	0.00575	NA	Dmel-Tmp-cg3294|Dmel-Tmp-ko|Dmel-Tmp-v|Dmel-Tmp-ago|Dmel-Tmp-rictor|Dmel-Tmp-ns1|Dmel-Tmp-dlp|Dmel-Tmp-plexb|Dmel-Tmp-ptpmeg|Dmel-Tmp-pdm3|OtauTmpM002618|Dmel-Tmp-dysc|OtauTmpM002698|Dmel-Tmp-rab6|Dmel-Tmp-lkb1|Dmel-Tmp-haf|OtauTmpM003400|OtauTmpM003401|OtauTmpM003402|OtauTmpM003403|OtauTmpM003404|Dmel-Tmp-nompa|OtauTmpA003892|Dmel-Tmp-mp|OtauTmpA004084|Dmel-Tmp-d|Dmel-Tmp-cher|OtauTmpM004592|Dme…
organelle_fission	GO:0048285	43	0.0381916	0.000115	0.00801	NA	OtauTmpM000323|Hsap-Tmp-msh5|Dmel-Tmp-cg13827|Dmel-Tmp-lis-1|Dmel-Tmp-wupa|OtauTmpM002698|OtauTmpM002825|Dmel-Tmp-cg8578|Dmel-Tmp-pex11|OtauTmpM004037|Hsap-Tmp-zw10|Dmel-Tmp-drp1|Dmel-Tmp-fis1|Dmel-Tmp-cher|OtauTmpM004841|OtauTmpA005209|Hsap-Tmp-tpx2|Dmel-Tmp-syx5|Dmel-Tmp-cap|Dmel-Tmp-det|Hsap-Tmp-bag6|Dmel-Tmp-t|Hsap-Tmp-sf3a1|OtauTmpM007045|Dmel-Tmp-cap-g|Dmel-Tmp-fln|OtauTmpM007309|Dmel-Tmp-w…
tube_morphogenesis	GO:0035239	38	0.0387562	0.000121	0.00813	NA	Dmel-Tmp-v|Dmel-Tmp-ago|Dmel-Tmp-cg30357|Dmel-Tmp-pot|Dmel-Tmp-dlp|OtauTmpM001100|Dmel-Tmp-ppcs|OtauTmpM001375|Dmel-Tmp-grh|Dmel-Tmp-act5c|OtauTmpM002915|Dmel-Tmp-lolal|Hsap-Tmp-trim71|Dmel-Tmp-cyr|Dmel-Tmp-d|OtauTmpM004271|OtauTmpM004592|OtauTmpM004663|Dmel-Tmp-bun|Dmel-Tmp-s|Dmel-Tmp-spdo|Dmel-Tmp-dl|OtauTmpS006454|OtauTmpM006463|OtauTmpM006466|Dmel-Tmp-lola|Dmel-Tmp-det|Dmel-Tmp-hdc|Dmel-Tmp-u…
gamete_generation	GO:0007276	43	0.0381916	0.000115	0.00833	NA	Dmel-Tmp-v|Dmel-Tmp-ago|Dmel-Tmp-cg30357|Dmel-Tmp-ppcs|Dmel-Tmp-cask|OtauTmpM001559|Dmel-Tmp-cg14341|OtauTmpM002698|Dmel-Tmp-rab6|Dmel-Tmp-b4|Hsap-Tmp-mcm8|Dmel-Tmp-lkb1|Hsap-Tmp-ak7|Dmel-Tmp-mp|Dmel-Tmp-d|Dmel-Tmp-cher|OtauTmpM004592|OtauTmpM004773|OtauTmpM004841|Dmel-Tmp-bun|Dmel-Tmp-s|Dmel-Tmp-syx5|Dmel-Tmp-dl|OtauTmpS006454|OtauTmpM006463|OtauTmpM006466|Dmel-Tmp-lola|Dmel-Tmp-armi|Hsap-Tmp-ba…
sexual_reproduction	GO:0019953	50	0.0328448	0.000135	0.00847	NA	Dmel-Tmp-v|Dmel-Tmp-ago|Dmel-Tmp-cg30357|OtauTmpM001012|Dmel-Tmp-desat1|Dmel-Tmp-ppcs|Dmel-Tmp-cask|OtauTmpM001559|Dmel-Tmp-cg14341|OtauTmpM002698|Dmel-Tmp-rab6|Dmel-Tmp-b4|Hsap-Tmp-mcm8|Dmel-Tmp-lkb1|OtauTmpA003174|Hsap-Tmp-ak7|Dmel-Tmp-mp|Dmel-Tmp-d|Dmel-Tmp-cher|OtauTmpM004592|OtauTmpM004773|OtauTmpM004841|Dmel-Tmp-bun|OtauTmpA005209|OtauTmpS005364|Dmel-Tmp-s|Dmel-Tmp-syx5|Dmel-Tmp-dl|OtauTmpS…
cell_projection_part	GO:0044463	38	0.0385221	0.000132	0.00859	NA	Dmel-Tmp-dhc36c|Dmel-Tmp-cg14870|OtauTmpS003831|OtauTmpM004034|OtauTmpM004680|Dmel-Tmp-cg12001|Dmel-Tmp-ank2|OtauTmpA005763|OtauTmpA005876|OtauTmpA006043|Hsap-Tmp-dnah6|Hsap-Tmp-cc2d2a|OtauTmpM007023|OtauTmpM007108|OtauTmpM007946|OtauTmpA007947|Hsap-Tmp-b9d2|OtauTmpA010150|Hsap-Tmp-tigd6|OtauTmpM010779|OtauTmpM010780|Dmel-Tmp-camkii|Dmel-Tmp-cg7504|OtauTmpA011850|OtauTmpS012073|Dmel-Tmp-cg14127|D…
tubulin_binding	GO:0015631	44	0.0373236	0.000162	0.00983	NA	Dmel-Tmp-khc|Dmel-Tmp-cg7261|Dmel-Tmp-hk|OtauTmpM002256|Dmel-Tmp-tektin-a|OtauTmpM002698|Dmel-Tmp-ncd|OtauTmpM003219|Cele-Tmp-klp-20|Dmel-Tmp-rad51c|Hsap-Tmp-kif2a|OtauTmpM004333|Dmel-Tmp-klp67a|OtauTmpM004841|OtauTmpM004880|Dmel-Tmp-unc-104|Dmel-Tmp-cks85a|Dmel-Tmp-cos|Dmel-Tmp-klp3a|OtauTmpM006305|Dmel-Tmp-cg14535|Hsap-Tmp-b9d2|Hsap-Tmp-ift74|OtauTmpA008396|OtauTmpM008547|OtauTmpM008947|OtauTmp…
multi-organism_reproductive_process	GO:0044703	51	0.0322008	0.000182	0.0106621	NA	Dmel-Tmp-v|Dmel-Tmp-ago|Dmel-Tmp-cg30357|OtauTmpM001012|Dmel-Tmp-desat1|Dmel-Tmp-ppcs|Dmel-Tmp-cask|OtauTmpM001559|Dmel-Tmp-cg14341|OtauTmpM002560|OtauTmpM002698|Dmel-Tmp-rab6|Dmel-Tmp-b4|Hsap-Tmp-mcm8|Dmel-Tmp-lkb1|OtauTmpA003174|Hsap-Tmp-ak7|Dmel-Tmp-mp|Dmel-Tmp-d|Dmel-Tmp-cher|OtauTmpM004592|OtauTmpM004773|OtauTmpM004841|Dmel-Tmp-bun|OtauTmpA005209|OtauTmpS005364|Dmel-Tmp-s|Dmel-Tmp-syx5|Dmel-…
mitotic_cell_cycle	GO:0000278	48	0.0342133	0.000197	0.0111863	NA	Dmel-Tmp-cg13902|Dmel-Tmp-act5c|Dmel-Tmp-lis-1|OtauTmpM002315|OtauTmpM002698|Dmel-Tmp-cg8578|Dmel-Tmp-cg8963|Hsap-Tmp-zw10|Hsap-Tmp-trim71|Dmel-Tmp-d|Dmel-Tmp-cher|OtauTmpM004592|OtauTmpA005209|Hsap-Tmp-tpx2|Dmel-Tmp-dl|Dmel-Tmp-cap|Dmel-Tmp-det|Dmel-Tmp-nbs|Dmel-Tmp-t|Hsap-Tmp-sf3a1|Dmel-Tmp-cg9135|OtauTmpM007045|Dmel-Tmp-cap-g|Dmel-Tmp-fln|OtauTmpM007309|Dmel-Tmp-wee|OtauTmpM007946|OtauTmpA0079…
multicellular_organismal_reproductive_process	GO:0048609	49	0.0335151	0.000264	0.0145314	NA	Dmel-Tmp-v|Dmel-Tmp-ago|Dmel-Tmp-cg30357|OtauTmpM001012|Dmel-Tmp-desat1|Dmel-Tmp-ppcs|Dmel-Tmp-cask|OtauTmpM001559|Dmel-Tmp-cg14341|OtauTmpM002560|OtauTmpM002698|Dmel-Tmp-rab6|Dmel-Tmp-b4|Hsap-Tmp-mcm8|Dmel-Tmp-lkb1|Hsap-Tmp-ak7|Dmel-Tmp-mp|Dmel-Tmp-d|Dmel-Tmp-cher|OtauTmpM004592|OtauTmpM004773|OtauTmpM004841|Dmel-Tmp-bun|OtauTmpA005209|Dmel-Tmp-s|Dmel-Tmp-syx5|Dmel-Tmp-dl|OtauTmpS006454|OtauTmpM…
cilium	GO:0005929	41	0.0357034	0.000304	0.0157876	NA	Dmel-Tmp-dhc36c|Hsap-Tmp-ift20|Dmel-Tmp-cg14870|Hsap-Tmp-ttc26|Hsap-Tmp-hydin|Hsap-Tmp-ift122|OtauTmpS003831|OtauTmpM003931|OtauTmpM004034|Dmel-Tmp-cg14207|Hsap-Tmp-ttc21b|OtauTmpM005691|OtauTmpA005876|Hsap-Tmp-dnah6|Hsap-Tmp-cc2d2a|Hsap-Tmp-ift46|OtauTmpM007413|Hsap-Tmp-efhc1|Hsap-Tmp-b9d2|Hsap-Tmp-ift74|OtauTmpS010143|OtauTmpA010150|Hsap-Tmp-tigd6|OtauTmpM010779|OtauTmpM010780|Dmel-Tmp-cg32392|…
multicellular_organism_reproduction	GO:0032504	53	0.0309856	0.000314	0.0158236	NA	Dmel-Tmp-v|Dmel-Tmp-ago|Dmel-Tmp-cg30357|OtauTmpM001012|Dmel-Tmp-desat1|Dmel-Tmp-ppcs|Dmel-Tmp-cask|OtauTmpM001559|OtauTmpM002315|Dmel-Tmp-cg14341|OtauTmpM002560|OtauTmpM002698|Dmel-Tmp-rab6|Dmel-Tmp-b4|Hsap-Tmp-mcm8|Dmel-Tmp-lkb1|Hsap-Tmp-ak7|Dmel-Tmp-mp|Dmel-Tmp-d|Dmel-Tmp-cher|OtauTmpM004592|OtauTmpM004773|OtauTmpM004841|Dmel-Tmp-bun|OtauTmpA005209|Dmel-Tmp-s|Dmel-Tmp-syx5|Dmel-Tmp-dl|OtauTmpS…
organelle_assembly	GO:0070925	29	0.107106	0.0003	0.0160324	NA	Hsap-Tmp-ift20|Dmel-Tmp-tilb|Dmel-Tmp-cg14870|Dmel-Tmp-cg30259|Dmel-Tmp-wupa|OtauTmpM002698|Hsap-Tmp-ak7|Hsap-Tmp-ift122|OtauTmpM003931|Dmel-Tmp-mp|OtauTmpM004663|Dmel-Tmp-eif6|Dmel-Tmp-det|Dmel-Tmp-t|Hsap-Tmp-cc2d2a|Dmel-Tmp-fln|Hsap-Tmp-b9d2|Hsap-Tmp-dyx1c1|Hsap-Tmp-ift74|Dmel-Tmp-prosap|OtauTmpS010143|OtauTmpA010150|Dmel-Tmp-cg3259|OtauTmpS012073|Dmel-Tmp-cg14127|Dmel-Tmp-bbs4|Dmel-Tmp-cg14905…
single_organism_reproductive_process	GO:0044702	58	0.0283145	0.000379	0.018126	NA	Dmel-Tmp-v|OtauTmpM000323|Dmel-Tmp-ago|Dmel-Tmp-cg30357|Hsap-Tmp-msh5|Dmel-Tmp-ppcs|Dmel-Tmp-cask|OtauTmpM001559|OtauTmpM002315|Dmel-Tmp-cg14341|OtauTmpM002560|OtauTmpM002698|Dmel-Tmp-rab6|OtauTmpM002825|Dmel-Tmp-b4|Hsap-Tmp-mcm8|Dmel-Tmp-lkb1|Hsap-Tmp-ak7|Dmel-Tmp-mp|Dmel-Tmp-mre11|Dmel-Tmp-cyr|Dmel-Tmp-d|Dmel-Tmp-cher|OtauTmpM004592|OtauTmpM004773|OtauTmpM004841|Dmel-Tmp-bun|OtauTmpS005364|Dmel…
regulation_of_organelle_organization	GO:0033043	58	0.0283145	0.000379	0.0186159	NA	OtauTmpM000323|Dmel-Tmp-ago|Dmel-Tmp-twf|Hsap-Tmp-anapc4|Dmel-Tmp-cg7261|Dmel-Tmp-gel|OtauTmpM001559|Dmel-Tmp-cpb|Dmel-Tmp-arc-p34|Hsap-Tmp-vat1|Hsap-Tmp-tbc1d14|Dmel-Tmp-p16-arc|Dmel-Tmp-cdc23|Dmel-Tmp-cg5446|OtauTmpM002698|OtauTmpM003053|Dmel-Tmp-corest|Dmel-Tmp-d|OtauTmpA004688|OtauTmpA005146|OtauTmpS005364|Dmel-Tmp-cg32687|Dmel-Tmp-cpa|Dmel-Tmp-spdo|Dmel-Tmp-spir|OtauTmpS005957|OtauTmpM005958…
actin_cytoskeleton	GO:0015629	55	0.0298589	0.00051	0.0237702	NA	Dmel-Tmp-cpb|Dmel-Tmp-arc-p34|Dmel-Tmp-act5c|Dmel-Tmp-wupa|Cele-Tmp-t19a5.1|Dmel-Tmp-ck|OtauTmpM002610|Dmel-Tmp-p16-arc|OtauTmpM002698|Dmel-Tmp-l(2)37ce|Dmel-Tmp-d|Dmel-Tmp-cher|OtauTmpA004688|Dmel-Tmp-cg32687|Dmel-Tmp-cpa|OtauTmpM006569|Dmel-Tmp-cg31638|OtauTmpS006850|OtauTmpM006851|Dmel-Tmp-fln|Dmel-Tmp-arpc3a|Dmel-Tmp-tsr|Dmel-Tmp-mof|Dmel-Tmp-arp14d|Hsap-Tmp-uvrag|OtauTmpM008040|OtauTmpS00832…
brain_development	GO:0007420	46	0.0318226	0.000524	0.0237839	GO:0060322|head_development,_	OtauTmpM000049|Dmel-Tmp-v|Dmel-Tmp-act5c|Dmel-Tmp-ptpmeg|OtauTmpM002315|Hsap-Tmp-hydin|Hsap-Tmp-ak7|OtauTmpM003400|OtauTmpM003401|OtauTmpM003402|OtauTmpM003403|OtauTmpM003404|OtauTmpA003892|OtauTmpA004084|Dmel-Tmp-d|OtauTmpS004439|OtauTmpM004592|OtauTmpM004841|Dmel-Tmp-cg14207|Hsap-Tmp-ttc21b|Dmel-Tmp-bun|OtauTmpM005769|OtauTmpM005933|Dmel-Tmp-dl|OtauTmpS006454|OtauTmpM006463|OtauTmpM006466|Dmel-…
head_development	GO:0060322	46	0.0318226	0.000524	0.0237839	GO:0007420|brain_development,_	OtauTmpM000049|Dmel-Tmp-v|Dmel-Tmp-act5c|Dmel-Tmp-ptpmeg|OtauTmpM002315|Hsap-Tmp-hydin|Hsap-Tmp-ak7|OtauTmpM003400|OtauTmpM003401|OtauTmpM003402|OtauTmpM003403|OtauTmpM003404|OtauTmpA003892|OtauTmpA004084|Dmel-Tmp-d|OtauTmpS004439|OtauTmpM004592|OtauTmpM004841|Dmel-Tmp-cg14207|Hsap-Tmp-ttc21b|Dmel-Tmp-bun|OtauTmpM005769|OtauTmpM005933|Dmel-Tmp-dl|OtauTmpS006454|OtauTmpM006463|OtauTmpM006466|Dmel-…
morphogenesis_of_an_epithelium	GO:0002009	44	0.0332691	0.000744	0.0329751	NA	Hsap-Tmp-ift80|Dmel-Tmp-v|Dmel-Tmp-ago|Dmel-Tmp-cg30357|Dmel-Tmp-pot|Dmel-Tmp-dlp|OtauTmpM001100|Dmel-Tmp-ppcs|Dmel-Tmp-grh|OtauTmpM001559|Dmel-Tmp-tio|Hsap-Tmp-trim71|Dmel-Tmp-cyr|Dmel-Tmp-d|OtauTmpM004271|Dmel-Tmp-cher|OtauTmpM004592|OtauTmpM004663|Dmel-Tmp-bun|Dmel-Tmp-s|Dmel-Tmp-spdo|Dmel-Tmp-dl|OtauTmpS006454|OtauTmpM006463|OtauTmpM006466|Dmel-Tmp-lola|Dmel-Tmp-det|OtauTmpS006897|Dmel-Tmp-fl…
tissue_morphogenesis	GO:0048729	48	0.0304967	0.000875	0.037849	NA	Hsap-Tmp-ift80|Dmel-Tmp-v|Dmel-Tmp-ago|Dmel-Tmp-cg30357|Dmel-Tmp-pot|Dmel-Tmp-dlp|OtauTmpM001100|Dmel-Tmp-ppcs|Dmel-Tmp-grh|OtauTmpM001559|Dmel-Tmp-tio|OtauTmpA002175|OtauTmpM003053|OtauTmpM003984|Hsap-Tmp-trim71|Dmel-Tmp-cyr|Dmel-Tmp-d|OtauTmpM004271|Dmel-Tmp-cher|OtauTmpM004592|OtauTmpM004663|Dmel-Tmp-bun|Dmel-Tmp-s|Dmel-Tmp-spdo|Dmel-Tmp-dl|OtauTmpS006454|OtauTmpM006463|OtauTmpM006466|Dmel-Tmp…
reproductive_process	GO:0022414	64	0.02566	0.000911	0.0384982	NA	Dmel-Tmp-v|OtauTmpM000323|Dmel-Tmp-ago|Dmel-Tmp-cg30357|Hsap-Tmp-msh5|OtauTmpM001012|Dmel-Tmp-desat1|Dmel-Tmp-ppcs|Dmel-Tmp-cask|OtauTmpM001559|OtauTmpM002315|Dmel-Tmp-cg14341|OtauTmpM002560|OtauTmpM002698|Dmel-Tmp-rab6|OtauTmpM002825|Dmel-Tmp-b4|Hsap-Tmp-mcm8|Dmel-Tmp-lkb1|OtauTmpA003174|Hsap-Tmp-ak7|Dmel-Tmp-mp|Dmel-Tmp-mre11|Dmel-Tmp-cyr|Dmel-Tmp-d|Dmel-Tmp-cher|OtauTmpM004592|OtauTmpM004773|O…
organ_morphogenesis	GO:0009887	56	0.0262989	0.000948	0.0391634	NA	Hsap-Tmp-ift80|Dmel-Tmp-v|Dmel-Tmp-pex7|Dmel-Tmp-cg30357|Dmel-Tmp-melt|Dmel-Tmp-pot|Dmel-Tmp-dlp|OtauTmpM001100|Dmel-Tmp-ppcs|OtauTmpM001375|Dmel-Tmp-grh|OtauTmpM001559|Dmel-Tmp-ave|OtauTmpA002175|OtauTmpM002560|Dmel-Tmp-rab6|OtauTmpM002915|Dmel-Tmp-lolal|OtauTmpM003053|OtauTmpM003984|Dmel-Tmp-cyr|Dmel-Tmp-d|OtauTmpM004271|OtauTmpM004592|OtauTmpM004663|Dmel-Tmp-bun|Dmel-Tmp-s|Dmel-Tmp-spdo|Dmel-T…
Total: 46
Total minus duplicates: 44

## Sheet: DF_vs_CF_Genitalia
No significantly enriched categories

## Sheet: DM_vs_CM_HH
Name	ID	NumProbes	NumGenes	RawScore	Pval	CorrectedPvalue	Same_as	Gene_Members
MAP_kinase_activity	GO:0004707	6	6	2.97557	1e-12	5.71e-10	NA	Dmel-Tmp-bsk|Dmel-Tmp-rl|OtauTmpA002018|Dmel-Tmp-p38b|Dmel-Tmp-erk7|Dmel-Tmp-nmo
receptor_signaling_protein_serine/threonine_kinase_activity	GO:0004702	8	8	2.25151	1e-12	8.565e-10	NA	Dmel-Tmp-bsk|Dmel-Tmp-rl|OtauTmpA002018|Dmel-Tmp-p38b|Dmel-Tmp-cg8963|Dmel-Tmp-erk7|Dmel-Tmp-nmo|Hsap-Tmp-strada
protein_serine/threonine_kinase_activity	GO:0004674	65	65	0.860569	1e-12	1.713e-09	NA	OtauTmpA000372|Dmel-Tmp-cg14305|Dmel-Tmp-gprk2|Dmel-Tmp-pkg21d|OtauTmpM000542|Dmel-Tmp-pkc53e|Dmel-Tmp-ball|Dmel-Tmp-lk6|Dmel-Tmp-s6kii|OtauTmpM001133|Dmel-Tmp-cask|Dmel-Tmp-cg6498|OtauTmpM001404|OtauTmpM001711|Hsap-Tmp-cdkl2|Dmel-Tmp-bsk|Dmel-Tmp-rl|OtauTmpA002018|Hsap-Tmp-prkdc|OtauTmpM002315|OtauTmpM002680|Dmel-Tmp-p38b|Dmel-Tmp-pkd|Dmel-Tmp-ik2|Dmel-Tmp-tkv|Dmel-Tmp-lkb1|Dmel-Tmp-cg8963|Dmel-…
receptor_signaling_protein_activity	GO:0005057	15	15	1.42884	0.0001	0.042825	NA	Dmel-Tmp-bsk|Dmel-Tmp-rl|OtauTmpA002018|Dmel-Tmp-p38b|Dmel-Tmp-cg8963|Dmel-Tmp-erk7|Dmel-Tmp-nmo|OtauTmpM006801|OtauTmpS006897|Dmel-Tmp-loco|Dmel-Tmp-sif|OtauTmpM007544|Hsap-Tmp-strada|Dmel-Tmp-ptr|Dmel-Tmp-phl
Total: 4
Total minus duplicates: 4

[truncated: 7 more sheets: DM_vs_CM_TH, DM_vs_CM_Brain, DM_vs_CM_Genitalia, DF_vs_DM_HH, DF_vs_DM_TH, DF_vs_DM_Brain, DF_vs_DM_Genitalia]
