# Supplementary material for: Asymmetric interactions between doublesex and tissue- and sex-specific target genes mediate sexual dimorphism in beetles
Source: Nat Commun. 2017 Feb 27;8:14593. doi: 10.1038/ncomms14593 (PMC5333360; doi:10.1038/ncomms14593)
Supplement: Supplementary Dataset 3 — A comparison of functional categories that were enriched in genes with sex-biased or Dsx-mediated expression in O. taurus and those that were enriched in the Drosophila melanogaster (fruit fly) Dsx targets identified in Clough et al. 2014. Sheet 1 lists functional categories enriched in the fly Dsx targets. Sheet 2 lists functional categories enriched in O. taurus genes with sex-biased expression, irrespective of the tissue in which they were identified. Sheet 3 lists functional categories enriched in O. taurus genes with Dsx-mediated expression in males, irrespective of the tissue in which they were identified. Sheet 4 lists functional categories enriched in O. taurus genes with Dsx-mediated expression in females, irrespective of the tissue in which they were identified. Sheets 5-7 list the overlap between functional categories enriched in fly Dsx targets and the functional categories enriched in O. taurus genes with sex-biased expression, Dsx-mediated expression in males, and Dsx-mediated expression in females, respectively. [file ncomms14593-s4.xlsx]

## Sheet: Clough_GO_terms
Gene Ontology Terms derived from Clough et al. 2014
GO_ID	Description
GO:0000003	reproduction
GO:0000166	nucleotide_binding
GO:0000578	embryonic_axis_specification
GO:0000902	cell_morphogenesis
GO:0000904	cell_morphogenesis_involved_in_differentiation
GO:0001558	regulation_of_cell_growth
GO:0001654	eye_development
GO:0001667	ameboidal_cell_migration
GO:0001700	embryonic_development_via_the_syncytial_blastoderm
GO:0001708	cell_fate_specification
GO:0001709	cell_fate_determination
GO:0001736	establishment_of_planar_polarity
GO:0001738	morphogenesis_of_a_polarized_epithelium
GO:0001745	compound_eye_morphogenesis
GO:0001751	compound_eye_photoreceptor_cell_differentiation
GO:0001752	compound_eye_photoreceptor_fate_commitment
GO:0001754	eye_photoreceptor_cell_differentiation
GO:0001763	morphogenesis_of_a_branching_structure
GO:0001882	nucleoside_binding
GO:0001883	purine_nucleoside_binding
GO:0001894	tissue_homeostasis
GO:0001964	startle_response
GO:0002009	morphogenesis_of_an_epithelium
GO:0002118	aggressive_behavior
GO:0002121	inter-male_aggressive_behavior
GO:0002164	larval_development
GO:0002165	instar_larval_or_pupal_development
GO:0002168	instar_larval_development
GO:0002376	immune_system_process
GO:0002520	immune_system_development
GO:0002682	regulation_of_immune_system_process
GO:0003002	regionalization
GO:0003006	reproductive_developmental_process
GO:0003008	system_process
GO:0003700	transcription_factor_activity
GO:0003702	RNA_polymerase_II_transcription_factor_activity
GO:0003704	specific_RNA_polymerase_II_transcription_factor_activity
GO:0003779	actin_binding
GO:0003824	catalytic_activity
GO:0004672	protein_kinase_activity
GO:0004871	signal_transducer_activity
GO:0004872	receptor_activity
GO:0005102	receptor_binding
GO:0005488	binding
GO:0005509	calcium_ion_binding
GO:0005515	protein_binding
GO:0005524	ATP_binding
GO:0006355	regulation_of_transcription,_DNA-dependent
GO:0006357	regulation_of_transcription_from_RNA_polymerase_II_promoter
GO:0006464	protein_modification_process
GO:0006468	protein_amino_acid_phosphorylation
GO:0006793	phosphorus_metabolic_process
GO:0006796	phosphate_metabolic_process
GO:0006810	transport
GO:0006897	endocytosis
GO:0006916	anti-apoptosis
GO:0006928	cellular_component_movement
GO:0006950	response_to_stress
GO:0006952	defense_response
GO:0006955	immune_response
GO:0007010	cytoskeleton_organization
GO:0007015	actin_filament_organization
GO:0007043	cell-cell_junction_assembly
GO:0007154	cell_communication
GO:0007155	cell_adhesion
GO:0007156	homophilic_cell_adhesion
GO:0007163	establishment_or_maintenance_of_cell_polarity
GO:0007164	establishment_of_tissue_polarity
GO:0007165	signal_transduction
GO:0007166	cell_surface_receptor_linked_signaling_pathway
GO:0007167	enzyme_linked_receptor_protein_signaling_pathway
GO:0007169	transmembrane_receptor_protein_tyrosine_kinase_signaling_pathway
GO:0007178	transmembrane_receptor_protein_serine/threonine_kinase_signaling_pathway
GO:0007243	intracellular_protein_kinase_cascade
GO:0007267	cell-cell_signaling
GO:0007268	synaptic_transmission
GO:0007275	multicellular_organismal_development
GO:0007276	gamete_generation
GO:0007281	germ_cell_development
GO:0007292	female_gamete_generation
GO:0007293	germarium-derived_egg_chamber_formation
GO:0007297	ovarian_follicle_cell_migration
GO:0007298	border_follicle_cell_migration
GO:0007350	blastoderm_segmentation
GO:0007369	gastrulation
GO:0007389	pattern_specification_process
GO:0007391	dorsal_closure
GO:0007398	ectoderm_development
GO:0007399	nervous_system_development
GO:0007409	axonogenesis
GO:0007411	axon_guidance
GO:0007417	central_nervous_system_development
GO:0007420	brain_development
GO:0007422	peripheral_nervous_system_development
GO:0007423	sensory_organ_development
GO:0007424	open_tracheal_system_development
GO:0007431	salivary_gland_development
GO:0007435	salivary_gland_morphogenesis
GO:0007444	imaginal_disc_development
GO:0007447	imaginal_disc_pattern_formation
GO:0007448	anterior/posterior_pattern_formation,_imaginal_disc
GO:0007449	proximal/distal_pattern_formation,_imaginal_disc
GO:0007450	dorsal/ventral_pattern_formation,_imaginal_disc
GO:0007472	wing_disc_morphogenesis
GO:0007474	imaginal_disc-derived_wing_vein_specification
GO:0007476	imaginal_disc-derived_wing_morphogenesis
GO:0007478	leg_disc_morphogenesis
GO:0007479	leg_disc_proximal/distal_pattern_formation
GO:0007480	imaginal_disc-derived_leg_morphogenesis
GO:0007498	mesoderm_development
GO:0007507	heart_development
GO:0007517	muscle_organ_development
GO:0007548	sex_differentiation
GO:0007552	metamorphosis
GO:0007559	histolysis
GO:0007560	imaginal_disc_morphogenesis
GO:0007610	behavior
GO:0007611	learning_or_memory
GO:0007612	learning
GO:0007613	memory
GO:0007616	long-term_memory
GO:0007622	rhythmic_behavior
GO:0007623	circadian_rhythm
GO:0007626	locomotory_behavior
GO:0007635	chemosensory_behavior
GO:0008037	cell_recognition
GO:0008038	neuron_recognition
GO:0008045	motor_axon_guidance
GO:0008092	cytoskeletal_protein_binding
GO:0008104	protein_localization
GO:0008219	cell_death
GO:0008283	cell_proliferation
GO:0008306	associative_learning
GO:0008347	glial_cell_migration
GO:0008354	germ_cell_migration
GO:0008355	olfactory_learning
GO:0008356	asymmetric_cell_division
GO:0008360	regulation_of_cell_shape
GO:0008361	regulation_of_cell_size
GO:0008544	epidermis_development
GO:0008586	imaginal_disc-derived_wing_vein_morphogenesis
GO:0009309	amine_biosynthetic_process
GO:0009605	response_to_external_stimulus
GO:0009607	response_to_biotic_stimulus
GO:0009653	anatomical_structure_morphogenesis
GO:0009790	embryonic_development
GO:0009791	post-embryonic_development
GO:0009792	embryonic_development_ending_in_birth_or_egg_hatching
GO:0009798	axis_specification
GO:0009880	embryonic_pattern_specification
GO:0009886	post-embryonic_morphogenesis
GO:0009887	organ_morphogenesis
GO:0009888	tissue_development
GO:0009889	regulation_of_biosynthetic_process
GO:0009891	positive_regulation_of_biosynthetic_process
GO:0009893	positive_regulation_of_metabolic_process
GO:0009913	epidermal_cell_differentiation
GO:0009952	anterior/posterior_pattern_formation
GO:0009953	dorsal/ventral_pattern_formation
GO:0009954	proximal/distal_pattern_formation
GO:0009966	regulation_of_signal_transduction
GO:0009987	cellular_process
GO:0009996	negative_regulation_of_cell_fate_specification
GO:0010033	response_to_organic_substance
GO:0010160	formation_of_organ_boundary
GO:0010324	membrane_invagination
GO:0010453	regulation_of_cell_fate_commitment
GO:0010454	negative_regulation_of_cell_fate_commitment
GO:0010468	regulation_of_gene_expression
GO:0010556	regulation_of_macromolecule_biosynthetic_process
GO:0010557	positive_regulation_of_macromolecule_biosynthetic_process
GO:0010604	positive_regulation_of_macromolecule_metabolic_process
GO:0010608	posttranscriptional_regulation_of_gene_expression
GO:0010628	positive_regulation_of_gene_expression
GO:0010646	regulation_of_cell_communication
GO:0010648	negative_regulation_of_cell_communication
GO:0010769	regulation_of_cell_morphogenesis_involved_in_differentiation
GO:0010941	regulation_of_cell_death
GO:0010942	positive_regulation_of_cell_death
GO:0010975	regulation_of_neuron_projection_development
GO:0012501	programmed_cell_death
GO:0014706	striated_muscle_tissue_development
GO:0016043	cellular_component_organization
GO:0016044	cellular_membrane_organization
GO:0016049	cell_growth
GO:0016053	organic_acid_biosynthetic_process
GO:0016055	Wnt_receptor_signaling_pathway
GO:0016192	vesicle-mediated_transport
GO:0016265	death
GO:0016271	tissue_death
GO:0016301	kinase_activity
GO:0016318	ommatidial_rotation
GO:0016319	mushroom_body_development
GO:0016331	morphogenesis_of_embryonic_epithelium
GO:0016333	morphogenesis_of_follicular_epithelium
GO:0016337	cell-cell_adhesion
GO:0016358	dendrite_development
GO:0016477	cell_migration
GO:0016563	transcription_activator_activity
GO:0016564	transcription_repressor_activity
GO:0016740	transferase_activity
GO:0016772	transferase_activity,_transferring_phosphorus-containing_groups
GO:0016773	phosphotransferase_activity,_alcohol_group_as_acceptor
GO:0017076	purine_nucleotide_binding
GO:0017145	stem_cell_division
GO:0017148	negative_regulation_of_translation
GO:0019219	regulation_of_nucleobase,_nucleoside,_nucleotide_and_nucleic_acid_metabolic_process
GO:0019222	regulation_of_metabolic_process
GO:0019226	transmission_of_nerve_impulse
GO:0019730	antimicrobial_humoral_response
GO:0019827	stem_cell_maintenance
GO:0019904	protein_domain_specific_binding
GO:0019953	sexual_reproduction
GO:0021700	developmental_maturation
GO:0022008	neurogenesis
GO:0022414	reproductive_process
GO:0022603	regulation_of_anatomical_structure_morphogenesis
GO:0022604	regulation_of_cell_morphogenesis
GO:0022607	cellular_component_assembly
GO:0022610	biological_adhesion
GO:0022612	gland_morphogenesis
GO:0023014	signal_transmission_via_phosphorylation_event
GO:0023033	signaling_pathway
GO:0023034	intracellular_signaling_pathway
GO:0023046	signaling_process
GO:0023051	regulation_of_signaling_process
GO:0023052	signaling
GO:0023060	signal_transmission
GO:0030029	actin_filament-based_process
GO:0030030	cell_projection_organization
GO:0030036	actin_cytoskeleton_organization
GO:0030097	hemopoiesis
GO:0030154	cell_differentiation
GO:0030182	neuron_differentiation
GO:0030234	enzyme_regulator_activity
GO:0030528	transcription_regulator_activity
GO:0030554	adenyl_nucleotide_binding
GO:0030707	ovarian_follicle_cell_development
GO:0030718	germ-line_stem_cell_maintenance
GO:0031175	neuron_projection_development
GO:0031323	regulation_of_cellular_metabolic_process
GO:0031325	positive_regulation_of_cellular_metabolic_process
GO:0031326	regulation_of_cellular_biosynthetic_process
GO:0031328	positive_regulation_of_cellular_biosynthetic_process
GO:0031344	regulation_of_cell_projection_organization
GO:0031987	locomotion_involved_in_locomotory_behavior
GO:0032501	multicellular_organismal_process
GO:0032502	developmental_process
GO:0032504	multicellular_organism_reproduction
GO:0032535	regulation_of_cellular_component_size
GO:0032553	ribonucleotide_binding
GO:0032555	purine_ribonucleotide_binding
GO:0032559	adenyl_ribonucleotide_binding
GO:0032989	cellular_component_morphogenesis
GO:0032990	cell_part_morphogenesis
GO:0033036	macromolecule_localization
GO:0034329	cell_junction_assembly
GO:0034330	cell_junction_organization
GO:0035017	cuticle_pattern_formation
GO:0035070	salivary_gland_histolysis
GO:0035071	salivary_gland_cell_autophagic_cell_death
GO:0035088	establishment_or_maintenance_of_apical/basal_cell_polarity
GO:0035107	appendage_morphogenesis
GO:0035108	limb_morphogenesis
GO:0035109	imaginal_disc-derived_limb_morphogenesis
GO:0035110	leg_morphogenesis
GO:0035114	imaginal_disc-derived_appendage_morphogenesis
GO:0035120	post-embryonic_appendage_morphogenesis
GO:0035127	post-embryonic_limb_morphogenesis
GO:0035150	regulation_of_tube_size
GO:0035151	regulation_of_tube_size,_open_tracheal_system
GO:0035152	regulation_of_tube_architecture,_open_tracheal_system
GO:0035214	eye-antennal_disc_development
GO:0035215	genital_disc_development
GO:0035216	haltere_disc_development
GO:0035218	leg_disc_development
GO:0035220	wing_disc_development
GO:0035222	wing_disc_pattern_formation
GO:0035223	leg_disc_pattern_formation
GO:0035239	tube_morphogenesis
GO:0035272	exocrine_system_development
GO:0035282	segmentation
GO:0035295	tube_development
GO:0035315	hair_cell_differentiation
GO:0035316	non-sensory_hair_organization
GO:0035317	imaginal_disc-derived_wing_hair_organization
GO:0035466	regulation_of_signaling_pathway
GO:0035467	negative_regulation_of_signaling_pathway
GO:0035556	intracellular_signal_transduction
GO:0040003	chitin-based_cuticle_development
GO:0040007	growth
GO:0040008	regulation_of_growth
GO:0040011	locomotion
GO:0042048	olfactory_behavior
GO:0042051	compound_eye_photoreceptor_development
GO:0042063	gliogenesis
GO:0042067	establishment_of_ommatidial_planar_polarity
GO:0042078	germ-line_stem_cell_division
GO:0042127	regulation_of_cell_proliferation
GO:0042221	response_to_chemical_stimulus
GO:0042335	cuticle_development
GO:0042461	photoreceptor_cell_development
GO:0042462	eye_photoreceptor_cell_development
GO:0042578	phosphoric_ester_hydrolase_activity
GO:0042592	homeostatic_process
GO:0042659	regulation_of_cell_fate_specification
GO:0042692	muscle_cell_differentiation
GO:0042706	eye_photoreceptor_cell_fate_commitment
GO:0042802	identical_protein_binding
GO:0042803	protein_homodimerization_activity
GO:0042981	regulation_of_apoptosis
GO:0043062	extracellular_structure_organization
GO:0043065	positive_regulation_of_apoptosis
GO:0043067	regulation_of_programmed_cell_death
GO:0043068	positive_regulation_of_programmed_cell_death
GO:0043297	apical_junction_assembly
GO:0043412	macromolecule_modification
GO:0043565	sequence-specific_DNA_binding
GO:0043687	post-translational_protein_modification
GO:0044085	cellular_component_biogenesis
GO:0044283	small_molecule_biosynthetic_process
GO:0045087	innate_immune_response
GO:0045165	cell_fate_commitment
GO:0045216	cell-cell_junction_organization
GO:0045449	regulation_of_transcription
GO:0045466	R7_cell_differentiation
GO:0045471	response_to_ethanol
GO:0045570	regulation_of_imaginal_disc_growth
GO:0045595	regulation_of_cell_differentiation
GO:0045596	negative_regulation_of_cell_differentiation
GO:0045610	regulation_of_hemocyte_differentiation
GO:0045664	regulation_of_neuron_differentiation
GO:0045893	positive_regulation_of_transcription,_DNA-dependent
GO:0045927	positive_regulation_of_growth
GO:0045935	positive_regulation_of_nucleobase,_nucleoside,_nucleotide_and_nucleic_acid_metabolic_process
GO:0045941	positive_regulation_of_transcription
GO:0046394	carboxylic_acid_biosynthetic_process
GO:0046530	photoreceptor_cell_differentiation
GO:0046552	photoreceptor_cell_fate_commitment
GO:0046620	regulation_of_organ_growth
GO:0046983	protein_dimerization_activity
GO:0048056	R3/R4_cell_differentiation
GO:0048102	autophagic_cell_death
GO:0048149	behavioral_response_to_ethanol
GO:0048190	wing_disc_dorsal/ventral_pattern_formation
GO:0048468	cell_development
GO:0048469	cell_maturation
GO:0048477	oogenesis
GO:0048511	rhythmic_process
GO:0048512	circadian_behavior
GO:0048513	organ_development
GO:0048518	positive_regulation_of_biological_process
GO:0048519	negative_regulation_of_biological_process
GO:0048522	positive_regulation_of_cellular_process
GO:0048523	negative_regulation_of_cellular_process
GO:0048534	hemopoietic_or_lymphoid_organ_development
GO:0048563	post-embryonic_organ_morphogenesis
GO:0048565	digestive_tract_development
GO:0048569	post-embryonic_organ_development
GO:0048583	regulation_of_response_to_stimulus
GO:0048589	developmental_growth
GO:0048592	eye_morphogenesis
GO:0048598	embryonic_morphogenesis
GO:0048609	reproductive_process_in_a_multicellular_organism
GO:0048610	reproductive_cellular_process
GO:0048634	regulation_of_muscle_organ_development
GO:0048638	regulation_of_developmental_growth
GO:0048645	organ_formation
GO:0048646	anatomical_structure_formation_involved_in_morphogenesis
GO:0048663	neuron_fate_commitment
GO:0048666	neuron_development
GO:0048667	cell_morphogenesis_involved_in_neuron_differentiation
GO:0048699	generation_of_neurons
GO:0048707	instar_larval_or_pupal_morphogenesis
GO:0048729	tissue_morphogenesis
GO:0048731	system_development
GO:0048732	gland_development
GO:0048736	appendage_development
GO:0048737	imaginal_disc-derived_appendage_development
GO:0048749	compound_eye_development
GO:0048754	branching_morphogenesis_of_a_tube
GO:0048812	neuron_projection_morphogenesis
GO:0048813	dendrite_morphogenesis
GO:0048854	brain_morphogenesis
GO:0048856	anatomical_structure_development
GO:0048858	cell_projection_morphogenesis
GO:0048859	formation_of_anatomical_boundary
GO:0048863	stem_cell_differentiation
GO:0048864	stem_cell_development
GO:0048869	cellular_developmental_process
GO:0048870	cell_motility
GO:0048871	multicellular_organismal_homeostasis
GO:0048878	chemical_homeostasis
GO:0050767	regulation_of_neurogenesis
GO:0050789	regulation_of_biological_process
GO:0050793	regulation_of_developmental_process
GO:0050794	regulation_of_cellular_process
GO:0050803	regulation_of_synapse_structure_and_activity
GO:0050808	synapse_organization
GO:0050877	neurological_system_process
GO:0050896	response_to_stimulus
GO:0050905	neuromuscular_process
GO:0051017	actin_filament_bundle_assembly
GO:0051093	negative_regulation_of_developmental_process
GO:0051094	positive_regulation_of_developmental_process
GO:0051128	regulation_of_cellular_component_organization
GO:0051146	striated_muscle_cell_differentiation
GO:0051171	regulation_of_nitrogen_compound_metabolic_process
GO:0051173	positive_regulation_of_nitrogen_compound_metabolic_process
GO:0051179	localization
GO:0051234	establishment_of_localization
GO:0051235	maintenance_of_location
GO:0051239	regulation_of_multicellular_organismal_process
GO:0051240	positive_regulation_of_multicellular_organismal_process
GO:0051246	regulation_of_protein_metabolic_process
GO:0051252	regulation_of_RNA_metabolic_process
GO:0051254	positive_regulation_of_RNA_metabolic_process
GO:0051301	cell_division
GO:0051641	cellular_localization
GO:0051674	localization_of_cell
GO:0051704	multi-organism_process
GO:0051705	behavioral_interaction_between_organisms
GO:0051707	response_to_other_organism
GO:0051960	regulation_of_nervous_system_development
GO:0055001	muscle_cell_development
GO:0055002	striated_muscle_cell_development
GO:0055123	digestive_system_development
GO:0060089	molecular_transducer_activity
GO:0060173	limb_development
GO:0060255	regulation_of_macromolecule_metabolic_process
GO:0060284	regulation_of_cell_development
GO:0060429	epithelium_development
GO:0060446	branching_involved_in_open_tracheal_system_development
GO:0060537	muscle_tissue_development
GO:0060538	skeletal_muscle_organ_development
GO:0060541	respiratory_system_development
GO:0060562	epithelial_tube_morphogenesis
GO:0060589	nucleoside-triphosphatase_regulator_activity
GO:0061024	membrane_organization
GO:0061061	muscle_structure_development
GO:0061138	morphogenesis_of_a_branching_epithelium
GO:0065007	biological_regulation
GO:0065008	regulation_of_biological_quality
GO:0070851	growth_factor_receptor_binding
GO:0080090	regulation_of_primary_metabolic_process
GO:0080134	regulation_of_response_to_stress
GO:0090066	regulation_of_anatomical_structure_size
GO:0090130	tissue_migration

## Sheet: Otau_SexBiased
Gene Ontology Terms derived from Sex-biased O. taurus Genes
ID	Name
GO:0044433	cytoplasmic_vesicle_part
GO:0030135	coated_vesicle
GO:0030120	vesicle_coat
GO:0030662	coated_vesicle_membrane
GO:0030117	membrane_coat
GO:0048475	coated_membrane
GO:0012506	vesicle_membrane
GO:0030659	cytoplasmic_vesicle_membrane
GO:0004674	protein_serine/threonine_kinase_activity
GO:0031410	cytoplasmic_vesicle
GO:0016023	cytoplasmic,_membrane-bounded_vesicle
GO:0002376	immune_system_process
GO:0000139	Golgi_membrane
GO:0042330	taxis
GO:0031012	extracellular_matrix
GO:0016055	Wnt_signaling_pathway
GO:0005578	proteinaceous_extracellular_matrix
GO:0005102	receptor_binding
GO:0044421	extracellular_region_part
GO:0016798	hydrolase_activity,_acting_on_glycosyl_bonds
GO:0061564	axon_development
GO:0007409	axonogenesis
GO:0008033	tRNA_processing
GO:0009451	RNA_modification
GO:0034470	ncRNA_processing
GO:0006399	tRNA_metabolic_process
GO:0003924	GTPase_activity
GO:0005102	receptor_binding
GO:0052689	carboxylic_ester_hydrolase_activity

## Sheet: Otau_Mdsx
Gene Ontology Terms derived from Dsx-mediated O.taurus genes in Males
ID	Name
GO:0004707	MAP_kinase_activity
GO:0004702	receptor_signaling_protein_serine/threonine_kinase_activity
GO:0004674	protein_serine/threonine_kinase_activity
GO:0005057	receptor_signaling_protein_activity
GO:0042302	structural_constituent_of_cuticle
GO:0007600	sensory_perception
GO:0006040	amino_sugar_metabolic_process
GO:1901071	glucosamine-containing_compound_metabolic_process
GO:1901565	organonitrogen_compound_catabolic_process
GO:0016829	lyase_activity
GO:0008061	chitin_binding
GO:0016798	hydrolase_activity,_acting_on_glycosyl_bonds
GO:0016849	phosphorus-oxygen_lyase_activity
GO:0030170	pyridoxal_phosphate_binding
GO:0009187	cyclic_nucleotide_metabolic_process
GO:0009190	cyclic_nucleotide_biosynthetic_process
GO:0006030	chitin_metabolic_process
GO:1901565	organonitrogen_compound_catabolic_process
GO:0005179	hormone_activity
GO:0005102	receptor_binding
GO:0008061	chitin_binding
GO:0004553	hydrolase_activity,_hydrolyzing_O-glycosyl_compounds
GO:0006030	chitin_metabolic_process
GO:0006040	amino_sugar_metabolic_process
GO:1901071	glucosamine-containing_compound_metabolic_process
GO:0006022	aminoglycan_metabolic_process
GO:0052689	carboxylic_ester_hydrolase_activity
GO:0016798	hydrolase_activity,_acting_on_glycosyl_bonds
GO:0022603	regulation_of_anatomical_structure_morphogenesis
GO:0042302	structural_constituent_of_cuticle
GO:0004568	chitinase_activity
GO:0006032	chitin_catabolic_process
GO:0046348	amino_sugar_catabolic_process
GO:1901072	glucosamine-containing_compound_catabolic_process
GO:0009057	macromolecule_catabolic_process
GO:0006026	aminoglycan_catabolic_process
GO:0052689	carboxylic_ester_hydrolase_activity
GO:0042302	structural_constituent_of_cuticle
GO:0006644	phospholipid_metabolic_process
GO:0016298	lipase_activity
GO:0044712	single-organism_catabolic_process

## Sheet: OtauFdsx
Gene Ontology Terms derived from Dsx-mediated O.taurus genes in Females
ID	Name
GO:0022839	ion_gated_channel_activity
GO:0015079	potassium_ion_transmembrane_transporter_activity
GO:0006813	potassium_ion_transport
GO:0005267	potassium_channel_activity
GO:0030001	metal_ion_transport
GO:0005227	calcium_activated_cation_channel_activity
GO:0015269	calcium-activated_potassium_channel_activity
GO:0005201	extracellular_matrix_structural_constituent
GO:0046873	metal_ion_transmembrane_transporter_activity
GO:0071804	cellular_potassium_ion_transport
GO:0071805	potassium_ion_transmembrane_transport
GO:0005261	cation_channel_activity
GO:0016831	carboxy-lyase_activity
GO:0016830	carbon-carbon_lyase_activity
GO:0016053	organic_acid_biosynthetic_process
GO:0046394	carboxylic_acid_biosynthetic_process
GO:0030170	pyridoxal_phosphate_binding
GO:0044283	small_molecule_biosynthetic_process
GO:0016829	lyase_activity
GO:0032787	monocarboxylic_acid_metabolic_process
GO:0035295	tube_development
GO:0009790	embryo_development
GO:0007417	central_nervous_system_development
GO:0000904	cell_morphogenesis_involved_in_differentiation
GO:0048646	anatomical_structure_formation_involved_in_morphogenesis
GO:0018108	peptidyl-tyrosine_phosphorylation
GO:0018212	peptidyl-tyrosine_modification
GO:0098590	plasma_membrane_region
GO:0098589	membrane_region
GO:0032989	cellular_component_morphogenesis
GO:0000902	cell_morphogenesis
GO:0022412	cellular_process_involved_in_reproduction_in_multicellular_organism
GO:0045165	cell_fate_commitment
GO:0000280	nuclear_division
GO:0005815	microtubule_organizing_center
GO:0048870	cell_motility
GO:0060562	epithelial_tube_morphogenesis
GO:0051674	localization_of_cell
GO:0007389	pattern_specification_process
GO:0008017	microtubule_binding
GO:0003006	developmental_process_involved_in_reproduction
GO:0098805	whole_membrane
GO:0000226	microtubule_cytoskeleton_organization
GO:1903047	mitotic_cell_cycle_process
GO:0048667	cell_morphogenesis_involved_in_neuron_differentiation
GO:0048285	organelle_fission
GO:0035239	tube_morphogenesis
GO:0007276	gamete_generation
GO:0019953	sexual_reproduction
GO:0044463	cell_projection_part
GO:0015631	tubulin_binding
GO:0044703	multi-organism_reproductive_process
GO:0000278	mitotic_cell_cycle
GO:0048609	multicellular_organismal_reproductive_process
GO:0005929	cilium
GO:0032504	multicellular_organism_reproduction
GO:0070925	organelle_assembly
GO:0044702	single_organism_reproductive_process
GO:0033043	regulation_of_organelle_organization
GO:0015629	actin_cytoskeleton
GO:0007420	brain_development
GO:0060322	head_development
GO:0002009	morphogenesis_of_an_epithelium
GO:0048729	tissue_morphogenesis
GO:0022414	reproductive_process
GO:0009887	organ_morphogenesis

## Sheet: Merged_Clough_OtauSexBiased
GO Terms shared between D. melanogaster Dsx targets and O. taurus genes with sex-biased expression
GO_ID	Description
GO:0002376	immune_system_process
GO:0005102	receptor_binding
GO:0007409	axonogenesis
GO:0016055	Wnt_receptor_signaling_pathway

## Sheet: Merged_Clough_Mdsx
GO terms shared between D. melanogaster Dsx targets and O. taurus genes that are Dsx-mediated in Males
GO_ID	Description
GO:0005102	receptor_binding
GO:0022603	regulation_of_anatomical_structure_morphogenesis

## Sheet: Merged_Clough_Fdsx
GO terms shared between D. melanogaster Dsx targets and O. taurus genes that are Dsx-mediated in Females
GO_ID	Description
GO:0000902	cell_morphogenesis
GO:0000904	cell_morphogenesis_involved_in_differentiation
GO:0002009	morphogenesis_of_an_epithelium
GO:0003006	reproductive_developmental_process
GO:0007276	gamete_generation
GO:0007389	pattern_specification_process
GO:0007417	central_nervous_system_development
GO:0007420	brain_development
GO:0009790	embryonic_development
GO:0009887	organ_morphogenesis
GO:0016053	organic_acid_biosynthetic_process
GO:0019953	sexual_reproduction
GO:0022414	reproductive_process
GO:0032504	multicellular_organism_reproduction
GO:0032989	cellular_component_morphogenesis
GO:0035239	tube_morphogenesis
GO:0035295	tube_development
GO:0044283	small_molecule_biosynthetic_process
GO:0045165	cell_fate_commitment
GO:0046394	carboxylic_acid_biosynthetic_process
GO:0048609	reproductive_process_in_a_multicellular_organism
GO:0048646	anatomical_structure_formation_involved_in_morphogenesis
GO:0048667	cell_morphogenesis_involved_in_neuron_differentiation
GO:0048729	tissue_morphogenesis
GO:0048870	cell_motility
GO:0051674	localization_of_cell
GO:0060562	epithelial_tube_morphogenesis
