# Supplementary material for: Asymmetric interactions between doublesex and tissue- and sex-specific target genes mediate sexual dimorphism in beetles
Source: Nat Commun. 2017 Feb 27;8:14593. doi: 10.1038/ncomms14593 (PMC5333360; doi:10.1038/ncomms14593)
Supplement: Supplementary Dataset 4 — Genes that are putative Dsx targets across four O. taurus tissues (head horns, thoracic horns, brains and genitalia). These lists were generated by determining which genes, whose expression exhibited differential expression between control and dsxRNAi animals, also possessed five or more significant (p<0.005) predicted Dsx binding sites. Putative Dsx targets were determined for males (sheet 1) and females (sheet 2). Sheet 3 lists those putative Dsx targets, within homologous tissues, that were shared between males and females, and whether they were modulated in the same or opposite direction. [file ncomms14593-s5.xlsx]

## Sheet: Males
DSX Targets in Males
Genes with Significant Fold Change and Contain Signifcant DSX Binding Sites
Male
Head Horns		Thoracic Horns		Brains		Genitalia
DSX inhibits	DSX Activates	DSX inhibits	DSX Activates	DSX inhibits	DSX Activates	DSX inhibits	DSX Activates
OtauTmpB000038	OtauTmpS000073	OtauTmpM000085	OtauTmpA000262	Dmel-Tmp-osi19	Dmel-Tmp-osi24	Dmel-Tmp-cg13606	OtauTmpM000896
Dmel-Tmp-zasp52	Dmel-Tmp-nlg1	Dmel-Tmp-hr38	OtauTmpM000763	Dmel-Tmp-cg5964	Hsap-Tmp-ctd-3074o7.11	OtauTmpM003757	OtauTmpM001120
OtauTmpM000070	Dmel-Tmp-vkg	Dmel-Tmp-wb	Hsap-Tmp-pth1r	Dmel-Tmp-sclp	OtauTmpM007025	OtauTmpS003779	OtauTmpM001122
OtauTmpM000071	Dmel-Tmp-cg42260	Dmel-Tmp-cg6024	Dmel-Tmp-sytalpha	Dmel-Tmp-cht3	Dmel-Tmp-ssadh	OtauTmpM004515	OtauTmpA001145
OtauTmpM000131	Dmel-Tmp-ab	Dmel-Tmp-b6	Dmel-Tmp-en	Hsap-Tmp-bambi	OtauTmpM016271	OtauTmpM004606	OtauTmpM001273
Dmel-Tmp-pum	Dmel-Tmp-cg12237	OtauTmpS000271	OtauTmpM003780	OtauTmpM004670		OtauTmpM004609	Dmel-Tmp-giiispla2
Dmel-Tmp-trl	OtauTmpM000343	Dmel-Tmp-cg30263	Dmel-Tmp-cg33299	Dmel-Tmp-fau		OtauTmpM005695	OtauTmpA002938
Dmel-Tmp-b6	Dmel-Tmp-awh	Dmel-Tmp-nst	OtauTmpM004151	Dmel-Tmp-cht5		OtauTmpM005818	OtauTmpS005320
Dmel-Tmp-cyp6g2	Dmel-Tmp-octbeta2r	Dmel-Tmp-cg6218	Dmel-Tmp-dsx	Dmel-Tmp-mp20		OtauTmpM007153	OtauTmpM012036
Hsap-Tmp-schip1	Dmel-Tmp-5-ht7	Dmel-Tmp-cg11498	Dmel-Tmp-smi35a	Dmel-Tmp-npc2b		OtauTmpM007154	OtauTmpM013813
Dmel-Tmp-cg17922	Dmel-Tmp-cg34396	Dmel-Tmp-hn	Dmel-Tmp-mfas	OtauTmpM009211		OtauTmpM007156
OtauTmpM000321	Dmel-Tmp-pkg21d	Dmel-Tmp-cg13229	OtauTmpM004474	Dmel-Tmp-cg43897		OtauTmpM007835
Dmel-Tmp-cg10585	OtauTmpM000539	Dmel-Tmp-cg13606	Dmel-Tmp-cg1637	Dmel-Tmp-ntr		Dmel-Tmp-taf8
Hsap-Tmp-prdm10	OtauTmpM000540	Dmel-Tmp-cg7896	Dmel-Tmp-cg17662	Dmel-Tmp-cg34417		OtauTmpM008946
Dmel-Tmp-cg30263	Dmel-Tmp-mlc2	Dmel-Tmp-shd	OtauTmpM006687	OtauTmpM013972		OtauTmpM010508
Dmel-Tmp-sm	Dmel-Tmp-cg42450	Dmel-Tmp-ceng1a	OtauTmpM007789	OtauTmpM013973		OtauTmpM011579
Dmel-Tmp-cg6982	Dmel-Tmp-abba	OtauTmpS001143	Hsap-Tmp-oxct1	Dmel-Tmp-cg42390		Dmel-Tmp-cg13024
Dmel-Tmp-nst	Dmel-Tmp-shakb	Dmel-Tmp-cda5	Dmel-Tmp-boi	OtauTmpM014724		Dmel-Tmp-scaf
Dmel-Tmp-cg6218	Dmel-Tmp-sclp	Dmel-Tmp-dpr11	OtauTmpM009072	OtauTmpM015008		OtauTmpM012321
Dmel-Tmp-cg11498	OtauTmpM000896	OtauTmpS001531	Cele-Tmp-f53c11.9	OtauTmpA016912		OtauTmpM014457
OtauTmpM000512	Dmel-Tmp-eater	Dmel-Tmp-cg32206	OtauTmpM010716			OtauTmpM014600
Dmel-Tmp-dsd	Dmel-Tmp-p24-1	Dmel-Tmp-wmd	OtauTmpM012036
Dmel-Tmp-cg30357	Dmel-Tmp-cg8784	Dmel-Tmp-cg10211	OtauTmpM013551
Dmel-Tmp-hn	Dmel-Tmp-ace	OtauTmpM001872	OtauTmpM013739
Dmel-Tmp-cg34398	Dmel-Tmp-desat1	Dmel-Tmp-yellow-e	OtauTmpM013986
Hsap-Tmp-csnk1a1	Dmel-Tmp-oct-tyrr	OtauTmpM001952	OtauTmpM014178
OtauTmpM000778	OtauTmpA001145	OtauTmpM001995	Dmel-Tmp-yellow-c
Dmel-Tmp-apc	Dmel-Tmp-ctpsyn	Dmel-Tmp-pdm3	OtauTmpM014595
Hsap-Tmp-fra10ac1	OtauTmpM001184	OtauTmpM002188	OtauTmpM014747
Dmel-Tmp-peritrophin-a	OtauTmpM001190	Hsap-Tmp-syne1	OtauTmpM015415
Dmel-Tmp-cg13229	Dmel-Tmp-cg7759	OtauTmpS002232	OtauTmpM015473
OtauTmpM000893	Hsap-Tmp-dhcr24	OtauTmpA002298	Dmel-Tmp-cg6910
Dmel-Tmp-cg13606	Dmel-Tmp-cg7378	Dmel-Tmp-cg34114	OtauTmpM016009
Dmel-Tmp-s6kii	Dmel-Tmp-nfi	Dmel-Tmp-nfat
OtauTmpM000925	Hsap-Tmp-ttc39b	Dmel-Tmp-cg12375
Hsap-Tmp-plb1	Dmel-Tmp-unc79	OtauTmpM002714
Dmel-Tmp-cg7896	Dmel-Tmp-cg4587	Hsap-Tmp-wnt6
Dmel-Tmp-shd	Dmel-Tmp-cg7497	Dmel-Tmp-alas
OtauTmpM001100	Dmel-Tmp-egr	OtauTmpM003021
Dmel-Tmp-btsz	Dmel-Tmp-sqa	Dmel-Tmp-drak
Dmel-Tmp-ceng1a	Dmel-Tmp-cg2970	Dmel-Tmp-cht6
Dmel-Tmp-ance	Dmel-Tmp-scp1	Dmel-Tmp-faa
Hsap-Tmp-erbb2ip	Dmel-Tmp-cg11208	Dmel-Tmp-cg12947
Dmel-Tmp-cg5022	Dmel-Tmp-ast-c	OtauTmpM003549
Dmel-Tmp-mkrn1	Dmel-Tmp-kdelr	OtauTmpM003671
Dmel-Tmp-cda5	Dmel-Tmp-mhc	OtauTmpM003757
Dmel-Tmp-cg11526	Dmel-Tmp-giiispla2	Hsap-Tmp-allc
Dmel-Tmp-oatp30b	Dmel-Tmp-ect	Dmel-Tmp-cg31522
Dmel-Tmp-cg10915	Dmel-Tmp-cg5080	OtauTmpM004271
Hsap-Tmp-znf423	OtauTmpA002018	Dmel-Tmp-mmd
OtauTmpA001448	OtauTmpM002104	OtauTmpS004522
Dmel-Tmp-hsf	Dmel-Tmp-cg5554	Dmel-Tmp-emc
Dmel-Tmp-cul-4	Dmel-Tmp-scgalpha	Dmel-Tmp-fhos
Dmel-Tmp-cg7330	Dmel-Tmp-wupa	OtauTmpM004890
Hsap-Tmp-nr2c2	Dmel-Tmp-cg43867	OtauTmpM004891
OtauTmpS001528	OtauTmpM002312	OtauTmpS004900
OtauTmpS001531	OtauTmpM002316	OtauTmpS005006
Dmel-Tmp-cg32206	OtauTmpA002588	Dmel-Tmp-cg10889
Dmel-Tmp-net	Dmel-Tmp-cg5958	Dmel-Tmp-cg42784
Dmel-Tmp-smo	OtauTmpA002811	OtauTmpM005189
Dmel-Tmp-cg42237	OtauTmpM002884	Dmel-Tmp-sp1173
Dmel-Tmp-wmd	Dmel-Tmp-mrps18a	OtauTmpM005436
Hsap-Tmp-zc2hc1a	Dmel-Tmp-cg7945	OtauTmpM005622
Dmel-Tmp-exo70	OtauTmpM002994	OtauTmpM005769
Dmel-Tmp-yellow-e	Dmel-Tmp-gho	OtauTmpM005818
OtauTmpM001952	OtauTmpM003054	OtauTmpS006002
Dmel-Tmp-alcr2	OtauTmpM003055	OtauTmpA006027
Dmel-Tmp-cg13282	Dmel-Tmp-cg3961	OtauTmpA006562
Dmel-Tmp-pdm3	OtauTmpM003071	Dmel-Tmp-pxd
Dmel-Tmp-cg2121	Dmel-Tmp-tpnc47d	Hsap-Tmp-zfhx3
Dmel-Tmp-lbe	Hsap-Tmp-tcf21	OtauTmpA006930
Dmel-Tmp-cg6903	Dmel-Tmp-cg15828	Dmel-Tmp-cg7888
Dmel-Tmp-slow	OtauTmpA003639	OtauTmpM007149
OtauTmpM002199	OtauTmpM003780	OtauTmpM007153
Dmel-Tmp-cg1632	Dmel-Tmp-cg7180	OtauTmpM007154
OtauTmpS002248	Dmel-Tmp-cg33299	OtauTmpM007155
Dmel-Tmp-cg31689	OtauTmpM003897	OtauTmpM007156
OtauTmpA002298	OtauTmpM003910	Dmel-Tmp-cpr92a
Dmel-Tmp-klc	Dmel-Tmp-cg6619	Dmel-Tmp-cg11241
OtauTmpM002346	OtauTmpM004151	OtauTmpA007222
OtauTmpM002353	Dmel-Tmp-dsx	Dmel-Tmp-nmdar1
OtauTmpS002354	Cele-Tmp-dlst-1	Dmel-Tmp-cg32758
Dmel-Tmp-cg2225	OtauTmpA004161	OtauTmpA007402
Hsap-Tmp-r3hcc1l	Dmel-Tmp-onecut	Cele-Tmp-arrd-6
Dmel-Tmp-alas	OtauTmpA004429	OtauTmpM007752
Dmel-Tmp-cg10249	OtauTmpM004458	Dmel-Tmp-cg17341
OtauTmpA002938	Dmel-Tmp-cg14688	OtauTmpA007798
OtauTmpM002961	Dmel-Tmp-cg1637	OtauTmpM007835
Dmel-Tmp-nuf	Dmel-Tmp-tm2	OtauTmpA007969
Dmel-Tmp-mtp	OtauTmpM004951	Dmel-Tmp-uk114
Dmel-Tmp-tkv	Dmel-Tmp-cg14590	OtauTmpA008175
Dmel-Tmp-fw	OtauTmpM005267	OtauTmpS008317
Dmel-Tmp-cg33145	OtauTmpA005269	OtauTmpA008318
OtauTmpM003256	OtauTmpM005300	Hsap-Tmp-angptl1
Hsap-Tmp-arntl	Dmel-Tmp-cg4213	OtauTmpM008530
Dmel-Tmp-cht6	Dmel-Tmp-cg14964	Dmel-Tmp-taf8
OtauTmpM003487	Dmel-Tmp-wrapper	Dmel-Tmp-cg3164
Dmel-Tmp-cg12947	Dmel-Tmp-cg9586	OtauTmpM008681
OtauTmpM003631	Hsap-Tmp-rsph10b	Dmel-Tmp-oat
Hsap-Tmp-irf2bp2	OtauTmpM005914	Dmel-Tmp-obp56a
Dmel-Tmp-bon	Hsap-Tmp-cdkn1b	OtauTmpM008872
OtauTmpA003756	OtauTmpM006320	OtauTmpM009002
OtauTmpM003757	OtauTmpS006503	OtauTmpM009059
OtauTmpM003846	OtauTmpM006549	Dmel-Tmp-cg11034
OtauTmpM003847	Dmel-Tmp-cg6282	Dmel-Tmp-cg4288
OtauTmpM003887	OtauTmpM006687	OtauTmpM009137
OtauTmpS003888	Dmel-Tmp-cg1523	OtauTmpM009138
Dmel-Tmp-hth	Dmel-Tmp-blos2	OtauTmpM009139
OtauTmpA003915	Hsap-Tmp-copb2	OtauTmpM009140
OtauTmpA003917	OtauTmpM006888	OtauTmpM009217
OtauTmpA004003	OtauTmpM007205	Dmel-Tmp-cg5639
OtauTmpM004021	Cele-Tmp-y32f6a.4	Dmel-Tmp-cg6385
Dmel-Tmp-fz2	Dmel-Tmp-ncc69	OtauTmpA009583
Dmel-Tmp-cg5973	Dmel-Tmp-sif	Dmel-Tmp-cg6126
Dmel-Tmp-bgb	OtauTmpA007548	OtauTmpM009774
OtauTmpS004219	Hsap-Tmp-echdc3	Dmel-Tmp-cg7708
Hsap-Tmp-kif2a	Dmel-Tmp-cg43078	Hsap-Tmp-ros1
OtauTmpM004326	OtauTmpM007766	Dmel-Tmp-cg43861
Dmel-Tmp-cg13188	OtauTmpS007773	OtauTmpA010054
OtauTmpA004428	OtauTmpM007774	Hsap-Tmp-crisp2
Dmel-Tmp-sug	Hsap-Tmp-ankib1	Dmel-Tmp-dll
Dmel-Tmp-cg9328	OtauTmpA007948	OtauTmpM010317
Dmel-Tmp-mmd	Hsap-Tmp-derl1	Dmel-Tmp-sei
OtauTmpS004522	Dmel-Tmp-proc-r	OtauTmpM010386
OtauTmpM004533	OtauTmpS008036	Dmel-Tmp-cg4702
Hsap-Tmp-arhgap21	OtauTmpA008037	OtauTmpM010553
OtauTmpM004592	Dmel-Tmp-cg12404	Dmel-Tmp-rhp
OtauTmpM004593	Hsap-Tmp-b3galtl	OtauTmpM010677
OtauTmpM004637	OtauTmpA008368	Dmel-Tmp-con
Hsap-Tmp-trim37	Dmel-Tmp-cg4332	OtauTmpM011072
OtauTmpS004684	Hsap-Tmp-ctgf	Dmel-Tmp-cg13933
Dmel-Tmp-phm	Dmel-Tmp-cg5376	OtauTmpM011167
Hsap-Tmp-sgpp1	OtauTmpM008588	Dmel-Tmp-cg5873
OtauTmpS004748	Dmel-Tmp-mlp84b	OtauTmpM011217
OtauTmpM004787	Dmel-Tmp-mp20	Dmel-Tmp-sad
Dmel-Tmp-cg32036	Dmel-Tmp-smyd4	OtauTmpM011600
OtauTmpM004890	Cele-Tmp-m60.7	Dmel-Tmp-cg13024
OtauTmpM004891	OtauTmpM008827	OtauTmpA011897
OtauTmpS004900	Dmel-Tmp-liprin-alpha	OtauTmpM011915
OtauTmpM004901	Hsap-Tmp-psmd2	OtauTmpS011957
Dmel-Tmp-cg15365	Dmel-Tmp-cg4945	OtauTmpM012037
Dmel-Tmp-fbl6	OtauTmpA009010	OtauTmpA012495
Dmel-Tmp-cg10889	OtauTmpM009264	Hsap-Tmp-mogat1
Dmel-Tmp-cg3964	Dmel-Tmp-betatub60d	Dmel-Tmp-cg16857
OtauTmpM005097	OtauTmpM009353	Dmel-Tmp-gfat1
Dmel-Tmp-cg3625	Dmel-Tmp-mf	Dmel-Tmp-rfabg
OtauTmpA005132	OtauTmpM009610	OtauTmpM012892
OtauTmpA005165	Dmel-Tmp-pain	Dmel-Tmp-eh
OtauTmpA005209	Dmel-Tmp-cg33722	Dmel-Tmp-cg1887
OtauTmpM005264	OtauTmpM009939	Dmel-Tmp-cpr100a
Dmel-Tmp-cg12769-ra	Hsap-Tmp-kcnt2	OtauTmpM013292
Dmel-Tmp-egfr	Dmel-Tmp-alg-2	OtauTmpM013346
OtauTmpM005339	OtauTmpM010010	Dmel-Tmp-mamo
Dmel-Tmp-mmy	Dmel-Tmp-cg8909	OtauTmpM013645
OtauTmpA005646	OtauTmpA010084	Dmel-Tmp-cac
Dmel-Tmp-mirr	Dmel-Tmp-ergic53	OtauTmpS013682
Dmel-Tmp-cg13921	OtauTmpM010167	OtauTmpA013984
OtauTmpM005782	OtauTmpA010314	OtauTmpM014044
Dmel-Tmp-cg12541	Dmel-Tmp-gyc88e	OtauTmpS014045
OtauTmpM005818	Cele-Tmp-f53c11.9	OtauTmpA014514
Dmel-Tmp-cg5604	OtauTmpM010522	Dmel-Tmp-cg42331
OtauTmpM005943	Dmel-Tmp-cg43129	OtauTmpM014580
OtauTmpA005981	OtauTmpA010757	Dmel-Tmp-cg5731
OtauTmpA006027	OtauTmpM010759	OtauTmpA014691
OtauTmpA006043	OtauTmpM010767	OtauTmpA014888
OtauTmpA006099	Dmel-Tmp-cg9932	OtauTmpM015081
Dmel-Tmp-cg7028	OtauTmpM011096	OtauTmpA015333
Hsap-Tmp-jag1	OtauTmpA011097	OtauTmpM015377
OtauTmpM006258	OtauTmpM011126	OtauTmpM015475
Cele-Tmp-cki-2	OtauTmpA011168	OtauTmpA015476
OtauTmpA006467	Dmel-Tmp-cg12274	Dmel-Tmp-alpha-man-i
Dmel-Tmp-wtrw	OtauTmpM011425	OtauTmpM015528
OtauTmpM006656	OtauTmpM011546	OtauTmpM015580
Dmel-Tmp-elgi	Dmel-Tmp-cg33129	OtauTmpM015655
Dmel-Tmp-pxd	Dmel-Tmp-cg8713	OtauTmpM016197
Dmel-Tmp-cg30497	Dmel-Tmp-cg14229	OtauTmpM016581
OtauTmpA006758	OtauTmpA011899	Dmel-Tmp-impe1
Dmel-Tmp-skeletor	OtauTmpM012036	OtauTmpM017005
Dmel-Tmp-cg3168	Dmel-Tmp-up	Dmel-Tmp-cg32052
OtauTmpM006882	Dmel-Tmp-betacop
OtauTmpA006930	Dmel-Tmp-act87e
Dmel-Tmp-cg7888	Dmel-Tmp-cg9628
Dmel-Tmp-cg10026	Dmel-Tmp-cg31323
OtauTmpA007120	Dmel-Tmp-lms
Dmel-Tmp-cg6904	Dmel-Tmp-cg12851
OtauTmpM007141	OtauTmpS013109
Hsap-Tmp-dlg2	OtauTmpM013279
OtauTmpM007146	Dmel-Tmp-cg9911
OtauTmpM007153	OtauTmpM013481
OtauTmpM007154	OtauTmpM013554
OtauTmpM007156	OtauTmpM013726
Dmel-Tmp-gaba-b-r2	Dmel-Tmp-cg3257
Dmel-Tmp-spt5	Dmel-Tmp-zfh1
Dmel-Tmp-cg11241	Hsap-Tmp-ngb
OtauTmpA007222	Dmel-Tmp-gammacop
OtauTmpS007245	OtauTmpM014158
Dmel-Tmp-taspase1	Dmel-Tmp-l(2)01289
Dmel-Tmp-cg32758	OtauTmpM014178
Dmel-Tmp-fas3	Dmel-Tmp-runxa
OtauTmpM007581	Dmel-Tmp-yellow-c
OtauTmpS007656	OtauTmpM014304
Dmel-Tmp-cg12173	Dmel-Tmp-cg1265
OtauTmpB007708	OtauTmpM014374
Dmel-Tmp-cg4281	OtauTmpM014376
OtauTmpM007812	OtauTmpM014544
OtauTmpS007813	Dmel-Tmp-cg18304
OtauTmpM007962	OtauTmpM014573
OtauTmpA007969	OtauTmpS014608
Dmel-Tmp-cg14445-rb	OtauTmpM014718
Hsap-Tmp-lig3	OtauTmpM014747
Dmel-Tmp-bdg	Dmel-Tmp-snpf
OtauTmpM008245	OtauTmpM014937
Dmel-Tmp-gld	OtauTmpM014939
OtauTmpS008317	OtauTmpM015064
OtauTmpA008318	OtauTmpM015065
OtauTmpA008376	OtauTmpM015079
Hsap-Tmp-mepce	OtauTmpA015394
Dmel-Tmp-par-1	OtauTmpA015397
Cele-Tmp-par-1	Dmel-Tmp-cg7818
Dmel-Tmp-mlc-c	OtauTmpM015598
Dmel-Tmp-cg3164	OtauTmpA015687
Dmel-Tmp-aldh-iii	Dmel-Tmp-cg14285
Dmel-Tmp-oat	Dmel-Tmp-sc2
OtauTmpM008753	Dmel-Tmp-spp
OtauTmpM008754	OtauTmpA016813
OtauTmpA008776	OtauTmpM016857
OtauTmpM008872	Dmel-Tmp-cap
OtauTmpM008892
OtauTmpM008961
OtauTmpM009002
Dmel-Tmp-cg11034
OtauTmpM009140
Dmel-Tmp-ror
OtauTmpM009387
Dmel-Tmp-cg10639
OtauTmpM009603
Dmel-Tmp-slp2
OtauTmpA009690
OtauTmpM009721
OtauTmpM009898
Hsap-Tmp-ros1
OtauTmpM009967
Cele-Tmp-ncl-1
OtauTmpM010221
OtauTmpA010229
Dmel-Tmp-pnr
Dmel-Tmp-l(2)k16918
OtauTmpM010373
Dmel-Tmp-sei
OtauTmpM010375
OtauTmpM010386
Dmel-Tmp-tx
OtauTmpM010489
Dmel-Tmp-cg31100
OtauTmpM010674
OtauTmpM010723
Dmel-Tmp-cg32816
OtauTmpA010894
OtauTmpM011003
OtauTmpA011051
Dmel-Tmp-cg3822
OtauTmpM011117
OtauTmpM011167
Dmel-Tmp-cg5873
OtauTmpM011217
OtauTmpM011220
Dmel-Tmp-cg15890
OtauTmpM011281
Dmel-Tmp-cg3967
Dmel-Tmp-cg31712
Dmel-Tmp-cg33199
Hsap-Tmp-zfyve1
OtauTmpM011507
OtauTmpM011531
OtauTmpM011615
Dmel-Tmp-sav
OtauTmpS011795
OtauTmpA011831
Dmel-Tmp-cg10663
Dmel-Tmp-cg13024
OtauTmpA011897
OtauTmpS011957
Dmel-Tmp-cg8654
Dmel-Tmp-cg17672
Dmel-Tmp-cg5130
Hsap-Tmp-ddx4
OtauTmpM012301
OtauTmpM012394
Hsap-Tmp-mogat1
OtauTmpM012586
OtauTmpM012587
OtauTmpA012591
Dmel-Tmp-cg16857
OtauTmpA012789
OtauTmpM012892
Dmel-Tmp-shab
Dmel-Tmp-ple
Dmel-Tmp-tbph
Dmel-Tmp-eh
OtauTmpM013080
Dmel-Tmp-cdep
OtauTmpM013180
OtauTmpS013181
OtauTmpA013182
Dmel-Tmp-tctp
Dmel-Tmp-cg7530
Dmel-Tmp-cpr100a
Dmel-Tmp-cno
OtauTmpM013302
Dmel-Tmp-alpha-man-iib
OtauTmpM013327
OtauTmpM013329
OtauTmpM013346
OtauTmpA013371
OtauTmpA013372
OtauTmpM013387
OtauTmpM013405
OtauTmpM013409
OtauTmpM013427
Dmel-Tmp-limk1
OtauTmpM013585
Hsap-Tmp-kctd9
OtauTmpM013667
Dmel-Tmp-cac
OtauTmpM013765
Dmel-Tmp-mmp1
OtauTmpM013837
Dmel-Tmp-cg14608
Dmel-Tmp-cg31121
Dmel-Tmp-cg11069
OtauTmpM014044
OtauTmpS014045
Dmel-Tmp-ci
Dmel-Tmp-cu
OtauTmpA014388
Dmel-Tmp-sfl
OtauTmpA014514
Dmel-Tmp-cg42331
Hsap-Tmp-galnt11
OtauTmpM014661
OtauTmpA014888
Dmel-Tmp-cen
Dmel-Tmp-gaba-b-r3
OtauTmpM015110
OtauTmpM015392
OtauTmpM015508
Dmel-Tmp-alpha-man-i
OtauTmpM015528
OtauTmpM015688
OtauTmpM015726
Hsap-Tmp-ldlrap1
Dmel-Tmp-cg12214
OtauTmpM016197
OtauTmpM016361
OtauTmpM016533
OtauTmpM016581
Dmel-Tmp-impe1
Dmel-Tmp-cg32052

## Sheet: Females
DSX Targets
Genes with Significant Fold Change and Contain Signifcant DSX Binding Sites
Female
Head Horns		Thoracic Horns		Brains		Genitalia
DSX inhibits	DSX Activates	DSX inhibits	DSX Activates	DSX inhibits	DSX Activates	DSX inhibits	DSX Activates
Dmel-Tmp-ccapr	Hsap-Tmp-arntl	OtauTmpM008420	Dmel-Tmp-cg7402	OtauTmpM002013	OtauTmpS016390	Dmel-Tmp-awh	OtauTmpM000135
Dmel-Tmp-nlg1	Dmel-Tmp-cg7789	OtauTmpM008422	Dmel-Tmp-picot	OtauTmpM002698		Dmel-Tmp-cg34355	Dmel-Tmp-cg42260
Dmel-Tmp-cg8965	Dmel-Tmp-cg40470	Dmel-Tmp-unc-13-4a	Dmel-Tmp-cg15537	Dmel-Tmp-cg4973		Dmel-Tmp-vglut	OtauTmpM002920
Dmel-Tmp-v	OtauTmpM004951	OtauTmpM008725	OtauTmpM001117	OtauTmpM009535		Dmel-Tmp-cg32264	OtauTmpM003092
OtauTmpM000343	Dmel-Tmp-cg4603	OtauTmpM009217	Dmel-Tmp-cg32512	OtauTmpS013013		OtauTmpM005613	OtauTmpM003427
Dmel-Tmp-cg7816	Dmel-Tmp-cg3590	Dmel-Tmp-mip	Dmel-Tmp-cg31522	Dmel-Tmp-cg3277		Dmel-Tmp-dscam4	Dmel-Tmp-hig
Dmel-Tmp-cg34396	OtauTmpM013972	Dmel-Tmp-cg5687	OtauTmpA004925	OtauTmpA016233		OtauTmpM006221	OtauTmpM003549
OtauTmpM000539	Dmel-Tmp-cg33090		OtauTmpM009231			OtauTmpM006222	OtauTmpM004237
OtauTmpM000540			Dmel-Tmp-slbo			OtauTmpS007840	OtauTmpM005065
Dmel-Tmp-rhobtb			OtauTmpA011011			OtauTmpM008420	Dmel-Tmp-beat-iiic
Dmel-Tmp-abba						OtauTmpM008422	OtauTmpA006141
Dmel-Tmp-cg1090						OtauTmpM009068	Hsap-Tmp-six3
OtauTmpM000831						OtauTmpM009401	OtauTmpM006492
OtauTmpA000833						OtauTmpM010849	OtauTmpM007285
Dmel-Tmp-shakb						OtauTmpM012504	Dmel-Tmp-six4
OtauTmpA000861						OtauTmpM013169	Dmel-Tmp-dpr13
Dmel-Tmp-fr							Dmel-Tmp-cg14762
Dmel-Tmp-sclp							OtauTmpM011431
Dmel-Tmp-eater							Dmel-Tmp-cg43066
Dmel-Tmp-ndl							OtauTmpM013279
Dmel-Tmp-ato
Dmel-Tmp-oct-tyrr
OtauTmpM001184
Dmel-Tmp-cg7759
Dmel-Tmp-cg31221
Dmel-Tmp-cg7378
Hsap-Tmp-ttc39b
Dmel-Tmp-unc79
Dmel-Tmp-egr
OtauTmpM001489
OtauTmpM001522
Dmel-Tmp-wbp2
OtauTmpM001871
OtauTmpM001872
Dmel-Tmp-cg5080
Dmel-Tmp-dh31-r1
Dmel-Tmp-cg30274
Dmel-Tmp-mtt
Dmel-Tmp-tyrr
OtauTmpM002396
OtauTmpA002454
Dmel-Tmp-cg12531
Dmel-Tmp-cg5195
Dmel-Tmp-nrv3
Dmel-Tmp-sk
Dmel-Tmp-cg10467
Dmel-Tmp-cd
OtauTmpM002885
OtauTmpM002996
OtauTmpM003005
OtauTmpM003071
OtauTmpM003074
OtauTmpM003076
OtauTmpM003078
Dmel-Tmp-tpnc47d
Hsap-Tmp-tcf21
Dmel-Tmp-rab3
Dmel-Tmp-syt14
OtauTmpM004216
OtauTmpM004369
OtauTmpM004370
Dmel-Tmp-pdp1
OtauTmpA004999
OtauTmpM005267
OtauTmpM005268
OtauTmpA005269
OtauTmpM005289
Dmel-Tmp-eip63f-1
OtauTmpM005376
Dmel-Tmp-tsp
Hsap-Tmp-fem1b
OtauTmpM005691
OtauTmpM005702
OtauTmpM005736
Dmel-Tmp-cg4213
OtauTmpM005773
Dmel-Tmp-cg14964
Dmel-Tmp-cg17662
Hsap-Tmp-cdkn1b
Dmel-Tmp-exu
Dmel-Tmp-rab3-gef
OtauTmpA006498
Dmel-Tmp-cg6282
OtauTmpM006973
Dmel-Tmp-fln
OtauTmpM007541
Dmel-Tmp-sif
OtauTmpM007547
Dmel-Tmp-gpo-1
Dmel-Tmp-cg43078
Dmel-Tmp-hr46
OtauTmpS007773
OtauTmpM007774
OtauTmpM007775
Hsap-Tmp-ankib1
OtauTmpA007873
OtauTmpM008135
OtauTmpM008263
OtauTmpA008368
OtauTmpA008369
OtauTmpM008420
OtauTmpM008422
OtauTmpM008588
OtauTmpM008589
Cele-Tmp-m60.7
OtauTmpM008827
OtauTmpA008828
OtauTmpM008857
Hsap-Tmp-fbn2
Dmel-Tmp-cg4945
OtauTmpM008946
Dmel-Tmp-cg16778
Dmel-Tmp-scro
OtauTmpM009353
OtauTmpM009365
OtauTmpM009470
Dmel-Tmp-pain
Dmel-Tmp-rh7
Hsap-Tmp-kcnt2
OtauTmpM009971
Hsap-Tmp-rab27a
Hsap-Tmp-hexa
OtauTmpA010060
OtauTmpM010376
OtauTmpM010439
Dmel-Tmp-cg17181
Dmel-Tmp-cpr49ae
OtauTmpA010757
OtauTmpA011168
OtauTmpM011288
OtauTmpM011365
OtauTmpM011588
OtauTmpA011899
Dmel-Tmp-cg9919
OtauTmpA012476
Hsap-Tmp-insc
Cele-Tmp-plc-1
OtauTmpM012809
Dmel-Tmp-t48
Dmel-Tmp-cg9164
Dmel-Tmp-cg8245
OtauTmpM013735
Dmel-Tmp-gogo
Dmel-Tmp-cg3257
Dmel-Tmp-zfh1
Hsap-Tmp-ngb
Dmel-Tmp-po45
OtauTmpA014130
OtauTmpS014161
OtauTmpM014178
Dmel-Tmp-runxa
Dmel-Tmp-cg14853
OtauTmpM014373
OtauTmpM014374
OtauTmpM014376
OtauTmpA014388
Dmel-Tmp-cg14509
OtauTmpM014718
OtauTmpA014719
Dmel-Tmp-cg42390
Cele-Tmp-egl-21
Dmel-Tmp-cg42265
OtauTmpM014937
Dmel-Tmp-ac78c
OtauTmpM015598
Dmel-Tmp-cg31140
OtauTmpA016698
OtauTmpA016829
Dmel-Tmp-cap

## Sheet: SameDiff
DSX Targets
Genes with Significant Fold Change and Contain Signifcant DSX Binding Sites
DSX Inhibits in Males/Activates in Females		DSX Inhibits in Both
DSX Inhibits in Females/Activates in Males		DSX Activates in Both
Head Horns		Thoracic Horns		Brains		Genitalia
Same	Opposite	Same	Opposite	Same	Opposite	Same	Opposite
OtauTmpM004951	Dmel-Tmp-nlg1	OtauTmpM009217	Dmel-Tmp-cg31522
OtauTmpA014388	OtauTmpM000343
	Dmel-Tmp-cg34396
	OtauTmpM000539
	OtauTmpM000540
	Dmel-Tmp-abba
	Dmel-Tmp-shakb
	Dmel-Tmp-sclp
	Dmel-Tmp-eater
	Dmel-Tmp-oct-tyrr
	OtauTmpM001184
	Dmel-Tmp-cg7759
	Dmel-Tmp-cg7378
	Hsap-Tmp-ttc39b
	Dmel-Tmp-unc79
	Dmel-Tmp-egr
	Dmel-Tmp-cg5080
	OtauTmpM003071
	Dmel-Tmp-tpnc47d
	Hsap-Tmp-tcf21
	OtauTmpM005267
	OtauTmpA005269
	Dmel-Tmp-cg4213
	Dmel-Tmp-cg14964
	Hsap-Tmp-cdkn1b
	Dmel-Tmp-cg6282
	Dmel-Tmp-sif
	Dmel-Tmp-cg43078
	OtauTmpS007773
	OtauTmpM007774
	Hsap-Tmp-ankib1
	OtauTmpA008368
	OtauTmpM008588
	Cele-Tmp-m60.7
	OtauTmpM008827
	Dmel-Tmp-cg4945
	OtauTmpM009353
	Dmel-Tmp-pain
	Hsap-Tmp-kcnt2
	OtauTmpA010757
	OtauTmpA011168
	OtauTmpA011899
	Dmel-Tmp-cg3257
	Dmel-Tmp-zfh1
	Hsap-Tmp-ngb
	OtauTmpM014178
	Dmel-Tmp-runxa
	OtauTmpM014374
	OtauTmpM014376
	OtauTmpM014718
	OtauTmpM014937
	OtauTmpM015598
	Dmel-Tmp-cap
	Hsap-Tmp-arntl
