# Supplementary material for: Asymmetric interactions between doublesex and tissue- and sex-specific target genes mediate sexual dimorphism in beetles
Source: Nat Commun. 2017 Feb 27;8:14593. doi: 10.1038/ncomms14593 (PMC5333360; doi:10.1038/ncomms14593)
Supplement: Supplementary Dataset 5 — A comparison of Dsx targets identified in this study to those identified in a study of D. melanogaster (fruit fly; Clough et al. 2014). Using BLAST searches we found 603 O. taurus orthologues corresponding to the Dsx targets identified in the fly study. Of these, 444 were also found by our binding site analysis, such that approximately 74% of the Dsx targets identified in the fly study were also recovered in our study. [file ncomms14593-s6.xlsx]

## Sheet: Clough_Common_Targets_After_BLA
Comparison of O. taurus Dsx Targets with D. melanogaster Dsx Targets
O. taurus_Gene_Model	Gene_Name	Flybase_ID
OTAU000059	Hsap-Tmp-rab14	FBgn0015791
OTAU000075	Dmel-Tmp-cg34139	FBgn0083975
OTAU000077	Dmel-Tmp-cg4374	FBgn0039078
OTAU000089	Dmel-Tmp-pico	FBgn0261811
OTAU000099	Dmel-Tmp-cg6191	FBgn0027581
OTAU000101	Dmel-Tmp-cg11266	FBgn0031883
OTAU000120	Dmel-Tmp-cg1136	FBgn0035490
OTAU000135	OtauTmpM000135	FBgn0259145
OTAU000137	Dmel-Tmp-dbo	FBgn0040230
OTAU000164	Dmel-Tmp-hr38	FBgn0014859
OTAU000186	Dmel-Tmp-trl	FBgn0013263
OTAU000243	Dmel-Tmp-5-ht2	FBgn0087012
OTAU000285	Dmel-Tmp-eys	FBgn0031414
OTAU000308	OtauTmpM000308	FBgn0052982
OTAU000359	Dmel-Tmp-mbs	FBgn0005536
OTAU000364	Dmel-Tmp-awh	FBgn0013751
OTAU000368	Dmel-Tmp-unc-115a	FBgn0051352
OTAU000390	Dmel-Tmp-nak	FBgn0015772
OTAU000394	Dmel-Tmp-cg7816	FBgn0039714
OTAU000410	Dmel-Tmp-lar	FBgn0000464
OTAU000463	Dmel-Tmp-octbeta2r	FBgn0038063
OTAU000464	Dmel-Tmp-octbeta3r	FBgn0250910
OTAU000472	Dmel-Tmp-tws	FBgn0004889
OTAU000492	Dmel-Tmp-gprk2	FBgn0261988
OTAU000494	Dmel-Tmp-cg1607	FBgn0039844
OTAU000510	Dmel-Tmp-cg7720	FBgn0038652
OTAU000567	Dmel-Tmp-cg31694	FBgn0051694
OTAU000570	Dmel-Tmp-rps15aa	FBgn0010198
OTAU000594	Dmel-Tmp-cg11872	FBgn0262617
OTAU000596	Dmel-Tmp-vha55	FBgn0005671
OTAU000628	Dmel-Tmp-ap-1gamma	FBgn0030088
OTAU000648	Dmel-Tmp-tob	FBgn0028397
OTAU000656	Dmel-Tmp-chd64	FBgn0035499
OTAU000718	Dmel-Tmp-eif3-s10	FBgn0037249
OTAU000738	Hsap-Tmp-csnk1a1	FBgn0015024
OTAU000742	Dmel-Tmp-tlk	FBgn0086899
OTAU000767	OtauTmpS000767	FBgn0028911
OTAU000808	Dmel-Tmp-cg6330	FBgn0039464
OTAU000811	Dmel-Tmp-stck	FBgn0020249
OTAU000812	OtauTmpM000812	FBgn0026577
OTAU000855	Dmel-Tmp-sam-s	FBgn0005278
OTAU000888	Dmel-Tmp-cg12065	FBgn0030052
OTAU000974	Dmel-Tmp-cg1746	FBgn0039830
OTAU000988	Dmel-Tmp-tankyrase	FBgn0027508
OTAU001016	Dmel-Tmp-rap	FBgn0262699
OTAU001028	Dmel-Tmp-cg5807	FBgn0027539
OTAU001033	Dmel-Tmp-gpdh	FBgn0001128
OTAU001077	Dmel-Tmp-cg8379	FBgn0004432
OTAU001103	Dmel-Tmp-sr	FBgn0003499
OTAU001137	Dmel-Tmp-hr4	FBgn0264562
OTAU001157	OtauTmpA001157	FBgn0259244
OTAU001167	Dmel-Tmp-fps85d	FBgn0000723
OTAU001199	OtauTmpM001199	FBgn0013759
OTAU001218	Dmel-Tmp-gfa	FBgn0028875
OTAU001243	Hsap-Tmp-nr2f1	FBgn0003651
OTAU001250	Hsap-Tmp-dusp10	FBgn0243512
OTAU001251	Dmel-Tmp-past1	FBgn0016693
OTAU001260	Dmel-Tmp-orb2	FBgn0264307
OTAU001277	OtauTmpM001277	FBgn0039510
OTAU001281	Hsap-Tmp-smad4	FBgn0011655
OTAU001283	Dmel-Tmp-camki	FBgn0016126
OTAU001293	Dmel-Tmp-cg17816	FBgn0037525
OTAU001297	Dmel-Tmp-cg9008	FBgn0051845
OTAU001342	Dmel-Tmp-cda5	FBgn0051973
OTAU001358	Dmel-Tmp-cg8026	FBgn0033391
OTAU001371	Dmel-Tmp-oatp30b	FBgn0032123
OTAU001388	Dmel-Tmp-argk	FBgn0000116
OTAU001393	Dmel-Tmp-dpr11	FBgn0053202
OTAU001408	Dmel-Tmp-fne	FBgn0010263
OTAU001410	Dmel-Tmp-itp-r83a	FBgn0010051
OTAU001413	Hsap-Tmp-cadps	FBgn0053653
OTAU001456	Hsap-Tmp-wdr35	FBgn0035264
OTAU001458	OtauTmpM001458	FBgn0030847
OTAU001623	Dmel-Tmp-pgant5	FBgn0031681
OTAU001625	Dmel-Tmp-crol	FBgn0020309
OTAU001636	Hsap-Tmp-unk	FBgn0004395
OTAU001641	Dmel-Tmp-elf	FBgn0020443
OTAU001653	Dmel-Tmp-br	FBgn0000210
OTAU001672	Dmel-Tmp-gw	FBgn0051992
OTAU001726	Dmel-Tmp-wmd	FBgn0034876
OTAU001735	Dmel-Tmp-act5c	FBgn0000043
OTAU001887	Dmel-Tmp-lis-1	FBgn0015754
OTAU001891	Dmel-Tmp-step	FBgn0086779
OTAU001904	Hsap-Tmp-tmem57	FBgn0050389
OTAU001919	Dmel-Tmp-rps9	FBgn0010408
OTAU001929	OtauTmpA001929	FBgn0032600
OTAU001955	Dmel-Tmp-npl4	FBgn0039348
OTAU001962	Dmel-Tmp-rab40	FBgn0030391
OTAU001972	Dmel-Tmp-cg18317	FBgn0031359
OTAU002021	Dmel-Tmp-pelo	FBgn0011207
OTAU002075	Dmel-Tmp-rala	FBgn0015286
OTAU002107	Dmel-Tmp-mtt	FBgn0050361
OTAU002113	Dmel-Tmp-cg8188	FBgn0030863
OTAU002124	Dmel-Tmp-lbe	FBgn0008651
OTAU002134	Cele-Tmp-tax-6	FBgn0030758
OTAU002202	OtauTmpM002202	FBgn0041184
OTAU002231	Hsap-Tmp-syne1	FBgn0261836
OTAU002236	Hsap-Tmp-ppp2r1a	FBgn0260439
OTAU002259	Dmel-Tmp-nompc	FBgn0016920
OTAU002267	Dmel-Tmp-bcl7-like	FBgn0026149
OTAU002299	Dmel-Tmp-ets98b	FBgn0005659
OTAU002401	Dmel-Tmp-scrt	FBgn0035481
OTAU002410	Dmel-Tmp-ant2	FBgn0025111
OTAU002502	Dmel-Tmp-flfl	FBgn0024555
OTAU002566	Dmel-Tmp-jp	FBgn0032129
OTAU002581	Dmel-Tmp-lrch	FBgn0032633
OTAU002609	Dmel-Tmp-ck	FBgn0000317
OTAU002634	Dmel-Tmp-eif-4a	FBgn0001942
OTAU002728	OtauTmpM002728	FBgn0032151
OTAU002770	Dmel-Tmp-cg11093	FBgn0039932
OTAU002807	Dmel-Tmp-magi	FBgn0034590
OTAU002809	Dmel-Tmp-paip2	FBgn0038100
OTAU002810	Dmel-Tmp-ssdp	FBgn0011481
OTAU002834	Dmel-Tmp-sdc	FBgn0010415
OTAU002842	Dmel-Tmp-scamp	FBgn0040285
OTAU002849	Dmel-Tmp-mef2	FBgn0011656
OTAU002900	Dmel-Tmp-sbb	FBgn0010575
OTAU002904	Dmel-Tmp-l(1)g0196	FBgn0027279
OTAU002912	Dmel-Tmp-nacp60e	FBgn0085434
OTAU002999	Dmel-Tmp-prp38	FBgn0050342
OTAU003056	Dmel-Tmp-cg3961	FBgn0036821
OTAU003069	Dmel-Tmp-idh	FBgn0001248
OTAU003107	Dmel-Tmp-cg32676	FBgn0052676
OTAU003129	Dmel-Tmp-cg34449	FBgn0085478
OTAU003144	Dmel-Tmp-cg42258	FBgn0259143
OTAU003155	Dmel-Tmp-msn	FBgn0010909
OTAU003161	Dmel-Tmp-smg	FBgn0261791
OTAU003197	Dmel-Tmp-haf	FBgn0261509
OTAU003204	Dmel-Tmp-cg4502	FBgn0031896
OTAU003256	OtauTmpM003256	FBgn0035844
OTAU003289	Dmel-Tmp-ampdeam	FBgn0052626
OTAU003338	Dmel-Tmp-ptp99a	FBgn0004369
OTAU003342	Dmel-Tmp-ef1alpha48d	FBgn0000556
OTAU003382	Dmel-Tmp-dom	FBgn0020306
OTAU003383	Dmel-Tmp-cg30118	FBgn0050118
OTAU003385	Dmel-Tmp-cg9990	FBgn0039594
OTAU003399	Dmel-Tmp-dscam	FBgn0033159
OTAU003463	OtauTmpM003463	FBgn0053558
OTAU003514	Dmel-Tmp-err	FBgn0035849
OTAU003539	Dmel-Tmp-mys	FBgn0004657
OTAU003558	Dmel-Tmp-lkr	FBgn0025687
OTAU003567	Dmel-Tmp-cg32432	FBgn0052432
OTAU003594	Hsap-Tmp-mycbp2	FBgn0030600
OTAU003624	Dmel-Tmp-cg7536	FBgn0030890
OTAU003649	Hsap-Tmp-irf2bp2	FBgn0030400
OTAU003658	Dmel-Tmp-san	FBgn0024188
OTAU003683	Dmel-Tmp-cg3652	FBgn0031600
OTAU003687	Hsap-Tmp-pax6	FBgn0005558
OTAU003717	Dmel-Tmp-ap-2sigma	FBgn0043012
OTAU003890	Dmel-Tmp-hth	FBgn0001235
OTAU003913	Dmel-Tmp-alphatub84b	FBgn0003884
OTAU003953	Dmel-Tmp-rps21	FBgn0015521
OTAU004012	Dmel-Tmp-mep-1	FBgn0250911
OTAU004041	Dmel-Tmp-tral	FBgn0041775
OTAU004052	Dmel-Tmp-ena	FBgn0000578
OTAU004077	Dmel-Tmp-knrl	FBgn0001323
OTAU004091	Dmel-Tmp-nedd4	FBgn0259174
OTAU004128	Dmel-Tmp-cg8192	FBgn0034030
OTAU004153	Dmel-Tmp-dsx	FBgn0000504
OTAU004170	Dmel-Tmp-smi35a	FBgn0016930
OTAU004234	Dmel-Tmp-d	FBgn0000411
OTAU004270	Dmel-Tmp-klu	FBgn0013469
OTAU004293	Dmel-Tmp-fim	FBgn0030838
OTAU004297	Dmel-Tmp-cg3402	FBgn0035148
OTAU004298	Hsap-Tmp-kif2a	FBgn0030268
OTAU004317	Dmel-Tmp-x11l	FBgn0052677
OTAU004319	Dmel-Tmp-csk	FBgn0262081
OTAU004328	OtauTmpM004328	FBgn0031589
OTAU004329	Dmel-Tmp-siz	FBgn0026179
OTAU004361	Dmel-Tmp-cg13188	FBgn0033668
OTAU004485	Dmel-Tmp-rpl28	FBgn0035422
OTAU004511	Dmel-Tmp-spg	FBgn0264324
OTAU004537	OtauTmpA004537	FBgn0264490
OTAU004602	OtauTmpM004602	FBgn0036285
OTAU004610	Dmel-Tmp-cg32698	FBgn0052698
OTAU004664	Dmel-Tmp-cg4928	FBgn0027556
OTAU004708	Dmel-Tmp-laccase2	FBgn0259247
OTAU004776	Dmel-Tmp-cg14301	FBgn0038632
OTAU004849	Dmel-Tmp-pdp1	FBgn0016694
OTAU004928	Dmel-Tmp-tm1	FBgn0003721
OTAU004933	Dmel-Tmp-nacralpha-96aa	FBgn0000036
OTAU004973	Dmel-Tmp-unc-13	FBgn0025726
OTAU005003	Dmel-Tmp-cg34401	FBgn0085430
OTAU005005	Dmel-Tmp-ec	FBgn0000542
OTAU005014	Dmel-Tmp-eif5b	FBgn0026259
OTAU005041	Dmel-Tmp-sb	FBgn0003319
OTAU005047	Dmel-Tmp-gapdh2	FBgn0001092
OTAU005136	Dmel-Tmp-lap	FBgn0086372
OTAU005149	Dmel-Tmp-actn	FBgn0000667
OTAU005171	Dmel-Tmp-cg1021	FBgn0037443
OTAU005209	OtauTmpA005209	FBgn0010313
OTAU005286	Dmel-Tmp-cg12769-ra	FBgn0033252
OTAU005351	Dmel-Tmp-pdk	FBgn0017558
OTAU005414	Dmel-Tmp-cg1129	FBgn0037279
OTAU005415	Dmel-Tmp-mtg	FBgn0260386
OTAU005420	Dmel-Tmp-scsalpha	FBgn0004888
OTAU005516	Dmel-Tmp-numb	FBgn0002973
OTAU005531	Dmel-Tmp-pros45	FBgn0031171
OTAU005550	Dmel-Tmp-alc	FBgn0260972
OTAU005565	Dmel-Tmp-cda4	FBgn0052499
OTAU005579	Hsap-Tmp-gsk3b	FBgn0003371
OTAU005637	Dmel-Tmp-shrb	FBgn0086656
OTAU005647	Dmel-Tmp-mirr	FBgn0014343
OTAU005694	Hsap-Tmp-smad2	FBgn0025800
OTAU005698	Dmel-Tmp-tou	FBgn0033636
OTAU005714	Dmel-Tmp-d4	FBgn0033015
OTAU005723	Dmel-Tmp-rpd3	FBgn0015805
OTAU005777	Dmel-Tmp-zormin	FBgn0052311
OTAU005781	Dmel-Tmp-nmo	FBgn0011817
OTAU005869	Dmel-Tmp-smf	FBgn0053964
OTAU005871	Dmel-Tmp-att-orfa	FBgn0067783
OTAU005879	Dmel-Tmp-cadn	FBgn0015609
OTAU005915	Dmel-Tmp-blimp-1	FBgn0035625
OTAU006009	Dmel-Tmp-nhe2	FBgn0040297
OTAU006017	Dmel-Tmp-dab	FBgn0000414
OTAU006090	Dmel-Tmp-hdac4	FBgn0041210
OTAU006099	OtauTmpA006099	FBgn0263973
OTAU006187	Dmel-Tmp-ih	FBgn0263397
OTAU006196	OtauTmpM006196	FBgn0039938
OTAU006199	Dmel-Tmp-ovo	FBgn0003028
OTAU006207	Dmel-Tmp-camta	FBgn0259234
OTAU006211	Dmel-Tmp-w	FBgn0003996
OTAU006216	Dmel-Tmp-accoas	FBgn0012034
OTAU006218	Dmel-Tmp-rdl	FBgn0004244
OTAU006269	Dmel-Tmp-hipk	FBgn0035142
OTAU006338	Dmel-Tmp-tyn	FBgn0029128
OTAU006359	Dmel-Tmp-cap	FBgn0015615
OTAU006361	Dmel-Tmp-rab8	FBgn0262518
OTAU006368	Dmel-Tmp-rybp	FBgn0034763
OTAU006375	Dmel-Tmp-rps20	FBgn0019936
OTAU006378	Dmel-Tmp-cora	FBgn0010434
OTAU006392	Dmel-Tmp-rab3-gef	FBgn0030613
OTAU006479	Dmel-Tmp-psq	FBgn0263102
OTAU006504	Dmel-Tmp-rlua-1	FBgn0051719
OTAU006547	Dmel-Tmp-duox	FBgn0031464
OTAU006580	OtauTmpA006580	FBgn0004870
OTAU006608	Dmel-Tmp-ugp	FBgn0035978
OTAU006614	Dmel-Tmp-rab1	FBgn0016700
OTAU006640	Dmel-Tmp-cg6767	FBgn0036030
OTAU006715	OtauTmpM006715	FBgn0051646
OTAU006725	Dmel-Tmp-l(1)g0156	FBgn0027291
OTAU006765	Hsap-Tmp-zfhx3	FBgn0004607
OTAU006781	Dmel-Tmp-stim	FBgn0045073
OTAU006789	OtauTmpA006789	FBgn0032439
OTAU006792	Dmel-Tmp-aps	FBgn0036111
OTAU006794	Hsap-Tmp-cc2d2a	FBgn0086042
OTAU006855	Hsap-Tmp-fam76a	FBgn0035981
OTAU007080	Dmel-Tmp-snf4agamma	FBgn0264357
OTAU007089	Dmel-Tmp-serp	FBgn0260653
OTAU007090	Dmel-Tmp-verm	FBgn0261341
OTAU007119	OtauTmpS007119	FBgn0010825
OTAU007172	Dmel-Tmp-rps3a	FBgn0017545
OTAU007211	OtauTmpA007211	FBgn0016081
OTAU007247	Dmel-Tmp-cg30438	FBgn0050438
OTAU007257	Dmel-Tmp-nmdar1	FBgn0010399
OTAU007333	Dmel-Tmp-ncc69	FBgn0036279
OTAU007348	Dmel-Tmp-rdga	FBgn0264384
OTAU007352	Dmel-Tmp-cg32758	FBgn0052758
OTAU007377	Hsap-Tmp-sim1	FBgn0004666
OTAU007467	Dmel-Tmp-smd3	FBgn0023167
OTAU007542	Dmel-Tmp-sif	FBgn0085447
OTAU007556	Dmel-Tmp-baldspot	FBgn0260960
OTAU007623	Dmel-Tmp-cg2016	FBgn0250839
OTAU007686	Dmel-Tmp-ecr	FBgn0000546
OTAU007756	Hsap-Tmp-sin3a	FBgn0022764
OTAU007765	Dmel-Tmp-hr46	FBgn0000448
OTAU007896	Dmel-Tmp-rab5	FBgn0014010
OTAU007961	Hsap-Tmp-cnot1	FBgn0085436
OTAU007968	Dmel-Tmp-glut1	FBgn0264574
OTAU008005	Dmel-Tmp-best2	FBgn0035696
OTAU008072	Dmel-Tmp-cg18815	FBgn0042138
OTAU008076	OtauTmpA008076	FBgn0011581
OTAU008107	Dmel-Tmp-rab11	FBgn0015790
OTAU008122	Dmel-Tmp-moe	FBgn0011661
OTAU008173	Dmel-Tmp-chc	FBgn0000319
OTAU008191	Dmel-Tmp-cg1832	FBgn0032979
OTAU008194	Dmel-Tmp-pur-alpha	FBgn0022361
OTAU008197	Dmel-Tmp-puf68	FBgn0028577
OTAU008201	Dmel-Tmp-m	FBgn0002577
OTAU008226	Hsap-Tmp-tead1	FBgn0003345
OTAU008248	Dmel-Tmp-cg10283	FBgn0032681
OTAU008444	Dmel-Tmp-rac1	FBgn0259935
OTAU008523	Dmel-Tmp-par-1	FBgn0260934
OTAU008561	Dmel-Tmp-mlc-c	FBgn0004687
OTAU008563	Dmel-Tmp-cg8213	FBgn0033359
OTAU008650	Dmel-Tmp-cg3164	FBgn0025683
OTAU008730	Dmel-Tmp-mrtf	FBgn0052296
OTAU008782	Dmel-Tmp-cct5	FBgn0010621
OTAU008868	Dmel-Tmp-ubx	FBgn0003944
OTAU008869	Dmel-Tmp-antp	FBgn0260642
OTAU008873	Dmel-Tmp-eip74ef	FBgn0000567
OTAU008883	Dmel-Tmp-eca	FBgn0069242
OTAU008910	Dmel-Tmp-thd1	FBgn0026869
OTAU009027	Dmel-Tmp-fus	FBgn0023441
OTAU009079	Dmel-Tmp-cg33156	FBgn0033853
OTAU009080	Dmel-Tmp-apkc	FBgn0261854
OTAU009195	Dmel-Tmp-cg40045	FBgn0085412
OTAU009250	Dmel-Tmp-hsp83	FBgn0001233
OTAU009277	Dmel-Tmp-pli	FBgn0025574
OTAU009286	Dmel-Tmp-hk	FBgn0263220
OTAU009299	Dmel-Tmp-betatub56d	FBgn0003887
OTAU009313	Dmel-Tmp-robl	FBgn0024196
OTAU009390	Dmel-Tmp-dcx-emap	FBgn0259099
OTAU009514	Dmel-Tmp-rho1	FBgn0014020
OTAU009545	Dmel-Tmp-mnb	FBgn0259168
OTAU009628	Dmel-Tmp-hts	FBgn0263391
OTAU009678	Hsap-Tmp-stx1a	FBgn0053100
OTAU009688	Dmel-Tmp-cg33298	FBgn0032120
OTAU009713	Dmel-Tmp-atpalpha	FBgn0002921
OTAU009727	Dmel-Tmp-sep2	FBgn0014029
OTAU009754	Dmel-Tmp-mad	FBgn0011648
OTAU009831	Dmel-Tmp-mta1-like	FBgn0027951
OTAU009842	Dmel-Tmp-rps17	FBgn0005533
OTAU009886	Dmel-Tmp-hsc70-3	FBgn0001218
OTAU009909	Dmel-Tmp-rsg7	FBgn0024941
OTAU009926	Dmel-Tmp-sdk	FBgn0021764
OTAU009957	Hsap-Tmp-arih1	FBgn0017418
OTAU009962	Dmel-Tmp-cg42492	FBgn0259994
OTAU009985	Dmel-Tmp-rab39	FBgn0029959
OTAU010002	Cele-Tmp-ncl-1	FBgn0010300
OTAU010039	Hsap-Tmp-rbx1	FBgn0025638
OTAU010059	Dmel-Tmp-rhea	FBgn0260442
OTAU010092	OtauTmpA010092	FBgn0085390
OTAU010105	OtauTmpS010105	FBgn0001994
OTAU010137	Dmel-Tmp-gdh	FBgn0001098
OTAU010166	Dmel-Tmp-ergic53	FBgn0035909
OTAU010262	Dmel-Tmp-lute	FBgn0038499
OTAU010272	OtauTmpM010272	FBgn0004893
OTAU010283	Dmel-Tmp-pnr	FBgn0003507
OTAU010334	Dmel-Tmp-skpa	FBgn0025637
OTAU010395	OtauTmpM010395	FBgn0031149
OTAU010426	OtauTmpA010426	FBgn0015519
OTAU010500	Dmel-Tmp-cg2219	FBgn0039889
OTAU010503	Dmel-Tmp-rdgb	FBgn0003218
OTAU010630	Dmel-Tmp-cg14141	FBgn0036146
OTAU010631	Dmel-Tmp-plod	FBgn0036147
OTAU010697	Dmel-Tmp-trf2	FBgn0261793
OTAU010759	OtauTmpM010759	FBgn0003429
OTAU010808	Dmel-Tmp-scrib	FBgn0263289
OTAU010836	Dmel-Tmp-cg9090	FBgn0026409
OTAU010843	Dmel-Tmp-alpha-spec	FBgn0250789
OTAU010850	OtauTmpA010850	FBgn0024250
OTAU010893	OtauTmpS010893	FBgn0052694
OTAU010909	Dmel-Tmp-gbeta13f	FBgn0001105
OTAU010965	Dmel-Tmp-su(r)	FBgn0086450
OTAU010968	Dmel-Tmp-cg9932	FBgn0262160
OTAU011011	OtauTmpA011011	FBgn0003162
OTAU011063	Dmel-Tmp-cg12004	FBgn0035236
OTAU011115	Dmel-Tmp-cg5537	FBgn0035639
OTAU011131	OtauTmpB011131	FBgn0260941
OTAU011180	Dmel-Tmp-mob2	FBgn0259481
OTAU011216	Dmel-Tmp-cg5873	FBgn0038511
OTAU011271	Dmel-Tmp-tim	FBgn0014396
OTAU011273	Dmel-Tmp-pros28.1	FBgn0004066
OTAU011353	Dmel-Tmp-cg13293	FBgn0035677
OTAU011378	Dmel-Tmp-cg31760	FBgn0051760
OTAU011380	Dmel-Tmp-hel25e	FBgn0014189
OTAU011412	Dmel-Tmp-drk	FBgn0004638
OTAU011417	Dmel-Tmp-cg18292	FBgn0030269
OTAU011460	Dmel-Tmp-bicd	FBgn0000183
OTAU011484	Dmel-Tmp-ctbp	FBgn0020496
OTAU011485	OtauTmpA011485	FBgn0029504
OTAU011605	Dmel-Tmp-nipp1	FBgn0026402
OTAU011617	Dmel-Tmp-rps23	FBgn0033912
OTAU011776	Dmel-Tmp-wdb	FBgn0027492
OTAU011834	Dmel-Tmp-jbug	FBgn0028371
OTAU011869	Dmel-Tmp-cg7918	FBgn0037546
OTAU011874	Dmel-Tmp-jdp	FBgn0027654
OTAU011885	Dmel-Tmp-su(dx)	FBgn0003557
OTAU012084	Dmel-Tmp-cg9674	FBgn0036663
OTAU012089	Dmel-Tmp-cg42388	FBgn0259734
OTAU012106	Dmel-Tmp-ac76e	FBgn0004852
OTAU012168	Dmel-Tmp-znt63c	FBgn0035432
OTAU012178	Dmel-Tmp-dos	FBgn0016794
OTAU012185	Dmel-Tmp-nej	FBgn0261617
OTAU012259	Dmel-Tmp-cg7220	FBgn0033544
OTAU012270	Dmel-Tmp-s6k	FBgn0015806
OTAU012284	Dmel-Tmp-beta-spec	FBgn0250788
OTAU012312	Dmel-Tmp-betacop	FBgn0008635
OTAU012463	Dmel-Tmp-ethr	FBgn0038874
OTAU012533	Dmel-Tmp-kst	FBgn0004167
OTAU012607	Hsap-Tmp-zmiz1	FBgn0026160
OTAU012682	Dmel-Tmp-kr	FBgn0035094
OTAU012715	Dmel-Tmp-gfat1	FBgn0027341
OTAU012842	Dmel-Tmp-n	FBgn0004647
OTAU012893	Dmel-Tmp-shab	FBgn0262593
OTAU012904	Dmel-Tmp-mub	FBgn0262737
OTAU012964	Dmel-Tmp-bt	FBgn0005666
OTAU012994	Dmel-Tmp-ple	FBgn0005626
OTAU013032	Dmel-Tmp-atpcl	FBgn0020236
OTAU013064	OtauTmpM013064	FBgn0261710
OTAU013156	Dmel-Tmp-kdn	FBgn0261955
OTAU013208	Dmel-Tmp-socs16d	FBgn0030869
OTAU013232	Dmel-Tmp-sec61alpha	FBgn0086357
OTAU013244	Dmel-Tmp-mask	FBgn0043884
OTAU013266	Dmel-Tmp-cg1887	FBgn0035290
OTAU013275	Dmel-Tmp-eff	FBgn0011217
OTAU013314	Dmel-Tmp-erf1	FBgn0036974
OTAU013380	Dmel-Tmp-rpl4	FBgn0003279
OTAU013517	Dmel-Tmp-cg17119	FBgn0039045
OTAU013680	Dmel-Tmp-rpl35a	FBgn0037328
OTAU013711	Hsap-Tmp-tbl1xr1	FBgn0263933
OTAU013715	Dmel-Tmp-ago1	FBgn0262739
OTAU013732	Dmel-Tmp-rpl8	FBgn0261602
OTAU013735	OtauTmpM013735	FBgn0024150
OTAU013785	OtauTmpM013785	FBgn0037989
OTAU013808	OtauTmpM013808	FBgn0004656
OTAU013819	Dmel-Tmp-appl	FBgn0000108
OTAU013876	Dmel-Tmp-zfh1	FBgn0004606
OTAU014011	Dmel-Tmp-cg1416	FBgn0032961
OTAU014030	Dmel-Tmp-cg31121	FBgn0051121
OTAU014055	Hsap-Tmp-brsk2	FBgn0036544
OTAU014076	Dmel-Tmp-ci	FBgn0004859
OTAU014089	Dmel-Tmp-aut1	FBgn0036813
OTAU014123	Dmel-Tmp-mi-2	FBgn0262519
OTAU014679	Dmel-Tmp-cg14995	FBgn0035497
OTAU014701	Dmel-Tmp-neur	FBgn0002932
OTAU014735	Dmel-Tmp-inae	FBgn0261244
OTAU014736	Dmel-Tmp-cg31997	FBgn0051997
OTAU014823	Hsap-Tmp-pax9	FBgn0003129
OTAU014840	Dmel-Tmp-fbl	FBgn0264572
OTAU014999	Dmel-Tmp-phl	FBgn0003079
OTAU015049	Dmel-Tmp-g	FBgn0001087
OTAU015164	Dmel-Tmp-spn	FBgn0010905
OTAU015265	Dmel-Tmp-ph4alphaefb	FBgn0039776
OTAU015311	Dmel-Tmp-pp1alpha-96a	FBgn0003134
OTAU015401	Dmel-Tmp-rfx	FBgn0020379
OTAU015506	Dmel-Tmp-galpha49b	FBgn0004435
OTAU015514	Dmel-Tmp-rox8	FBgn0005649
OTAU015571	Dmel-Tmp-cg9134	FBgn0035199
OTAU015641	Dmel-Tmp-inos	FBgn0025885
OTAU015642	Dmel-Tmp-myo31df	FBgn0086347
OTAU015840	Dmel-Tmp-cg13624	FBgn0039209
OTAU015868	Dmel-Tmp-ptp10d	FBgn0004370
OTAU015901	Dmel-Tmp-gish	FBgn0250823
OTAU015977	Dmel-Tmp-ine	FBgn0011603
OTAU016148	OtauTmpA016148	FBgn0260657
OTAU016217	Dmel-Tmp-vha16-1	FBgn0262736
OTAU016395	OtauTmpA016395	FBgn0052016
OTAU016605	Dmel-Tmp-fray	FBgn0023083
OTAU016640	Dmel-Tmp-eip78c	FBgn0004865
OTAU016800	Dmel-Tmp-clc-a	FBgn0051116
OTAU016870	Dmel-Tmp-sar1	FBgn0038947
OTAU017069	Dmel-Tmp-14-3-3zeta	FBgn0004907
