# Supplementary material for: Asymmetric interactions between doublesex and tissue- and sex-specific target genes mediate sexual dimorphism in beetles
Source: Nat Commun. 2017 Feb 27;8:14593. doi: 10.1038/ncomms14593 (PMC5333360; doi:10.1038/ncomms14593)
Supplement: Supplementary Dataset 6 — Pearson's correlations. Sheet 1 provides a summary of coefficients between biological replicates within sample groups. Sheet 2 provides all of the correlation coefficients in a matrix format. Sheet 3 provides all of the p-values for these correlations in a matrix format. [file ncomms14593-s7.xlsx]

## Sheet: Summary
Biological Replicate Pearson's Correlations
Tissue	Sex	Treatment	Min_Correlation	Max_Correlation	Mean_Correlation	Min_P_value	Max_P_value
Brain	Male	Control	0.9927	0.9966	0.9948	0	0
Genitalia	Male	Control	0.8966	0.9935	0.9605	0	0
Head Horns	Male	Control	0.8102	0.9955	0.9337	0	0
Thoracic Horns	Male	Control	0.8027	0.9945	0.9271	0	0
Brain	Male	dsxRNAi	0.9804	0.9949	0.9886	0	0
Genitalia	Male	dsxRNAi	0.4236	0.9869	0.7402	0	0
Head Horns	Male	dsxRNAi	0.4243	0.9961	0.74	0	0
Thoracic Horns	Male	dsxRNAi	0.3716	0.9886	0.7095	0	0
Brain	Female	Control	0.9825	0.9961	0.9904	0	0
Genitalia	Female	Control	0.5376	0.9753	0.8364	0	0
Head Horns	Female	Control	0.5467	0.9916	0.8695	0	0
Thoracic Horns	Female	Control	0.4524	0.9878	0.8388	0	0
Brain	Female	dsxRNAi	0.9901	0.9958	0.9892	0	0
Genitalia	Female	dsxRNAi	0.3806	0.9744	0.7749	0	0
Head Horns	Female	dsxRNAi	0.3569	0.9688	0.759	0	0
Thoracic Horns	Female	dsxRNAi	0.3212	0.9727	0.7467	0	0

## Sheet: Pearson Corr
ctrlM.BRN_S19	ctrlM.BRN_S20	ctrlM.BRN_S21	ctrlM.BRN_S22	ctrlM.BRN_S23	ctrlM.BRN_S24	ctrlM.THE_S43	ctrlM.THE_S44	ctrlM.THE_S45	ctrlM.THE_S46	ctrlM.THE_S47	ctrlM.THE_S48	ctrlM.CHE_S67	ctrlM.CHE_S68	ctrlM.CHE_S69	ctrlM.CHE_S70	ctrlM.CHE_S71	ctrlM.CHE_S72	ctrlM.GEN_S91	ctrlM.GEN_S92	ctrlM.GEN_S93	ctrlM.GEN_S94	ctrlM.GEN_S95	ctrlM.GEN_S96	ctrlF.BRN_S13	ctrlF.BRN_S14	ctrlF.BRN_S15	ctrlF.BRN_S16	ctrlF.BRN_S17	ctrlF.BRN_S18	ctrlF.THE_S37	ctrlF.THE_S38	ctrlF.THE_S39	ctrlF.THE_S40	ctrlF.THE_S41	ctrlF.THE_S42	ctrlF.CHE_S61	ctrlF.CHE_S62	ctrlF.CHE_S63	ctrlF.CHE_S64	ctrlF.CHE_S65	ctrlF.CHE_S66	ctrlF.GEN_S85	ctrlF.GEN_S86	ctrlF.GEN_S87	ctrlF.GEN_S88	ctrlF.GEN_S89	ctrlF.GEN_S90	dsxM.BRN_S7	dsxM.BRN_S8
1	0.996116	0.995326	0.994685	0.992851	0.993446	0.081796	0.0697124	0.0419634	0.0588746	0.0714589	0.0418655	0.0614923	0.0753287	0.0212069	0.0326564	0.0581229	0.0559439	0.152783	0.211764	0.195925	0.159716	0.193323	0.143988	0.984219	0.993505	0.995005	0.995118	0.990292	0.988701	0.017657	0.0420387	0.0283159	0.0313685	0.0629406	0.0750259	0.016186	0.0316166	0.0193676	0.0243282	0.0604583	0.046245	0.107831	0.118019	0.0862218	0.0858362	0.217819	0.0989203	0.996952	0.991759
0.996116	1	0.996646	0.994115	0.995298	0.994184	0.0819051	0.0703325	0.0426991	0.0593906	0.0723159	0.0424232	0.0619041	0.0761813	0.0218022	0.0331973	0.0589874	0.0566191	0.153814	0.213573	0.197898	0.161059	0.195199	0.145429	0.983127	0.994443	0.994227	0.99611	0.990428	0.988872	0.0178453	0.0426203	0.0288319	0.0321214	0.0634702	0.0755981	0.0167196	0.0324337	0.019991	0.0252242	0.0611132	0.0469914	0.107076	0.118688	0.0846963	0.0867406	0.218757	0.0996076	0.995717	0.993264
0.995326	0.996646	1	0.99647	0.993599	0.994433	0.0892074	0.076819	0.0500454	0.0670065	0.079209	0.0482036	0.0692106	0.083376	0.0284594	0.0403687	0.0661889	0.0638311	0.160645	0.220219	0.206693	0.169205	0.202403	0.15229	0.984115	0.995302	0.996317	0.99602	0.989793	0.986579	0.0238121	0.0498864	0.0362637	0.0394939	0.0703325	0.0822484	0.0229766	0.0388437	0.0266137	0.032285	0.067271	0.0529684	0.112119	0.126791	0.0935672	0.0944599	0.223904	0.107163	0.994639	0.99386
0.994685	0.994115	0.99647	1	0.9927	0.9954	0.0953734	0.0822407	0.0555642	0.0732639	0.085177	0.0530416	0.0760324	0.090513	0.0331405	0.0463712	0.0729157	0.0703627	0.169102	0.228824	0.214528	0.178289	0.211103	0.161638	0.984132	0.995943	0.997078	0.994281	0.993818	0.986828	0.0259484	0.0560465	0.0416431	0.0452916	0.0765126	0.0893072	0.0266264	0.0458805	0.0327422	0.0388274	0.0751675	0.0606693	0.115872	0.134358	0.0988883	0.101227	0.23393	0.11519	0.993862	0.991867
0.992851	0.995298	0.993599	0.9927	1	0.995997	0.0878447	0.0764836	0.0477444	0.0650423	0.0788684	0.0482944	0.0677687	0.0824903	0.025792	0.0383366	0.0654354	0.062836	0.160749	0.220558	0.205132	0.168233	0.203217	0.152457	0.981035	0.989556	0.99156	0.992872	0.987623	0.987111	0.0202978	0.0485326	0.0342692	0.0373692	0.0696173	0.0820788	0.0197987	0.0381115	0.0251092	0.0305192	0.0673229	0.0527853	0.108075	0.124497	0.0897994	0.0918139	0.224821	0.106034	0.992454	0.99525
0.993446	0.994184	0.994433	0.9954	0.995997	1	0.0867872	0.0756746	0.0471433	0.064205	0.0778862	0.0476072	0.0668117	0.0814601	0.0254668	0.0377817	0.0643542	0.0620851	0.159872	0.219362	0.20439	0.167425	0.201765	0.151707	0.978894	0.992513	0.993914	0.992951	0.990103	0.984593	0.0203873	0.0475562	0.033563	0.0366374	0.0685777	0.0813274	0.0194821	0.0368864	0.0242048	0.0296695	0.0659217	0.0512263	0.106538	0.123383	0.0891122	0.0909133	0.223472	0.104687	0.991691	0.992885
0.081796	0.0819051	0.0892074	0.0953734	0.0878447	0.0867872	1	0.976128	0.913688	0.953829	0.994483	0.94509	0.95771	0.96047	0.764744	0.891056	0.966154	0.966868	0.841418	0.804266	0.735636	0.803683	0.800021	0.80706	0.0939789	0.0848417	0.098015	0.100567	0.0873159	0.0908341	0.578619	0.976192	0.946429	0.913258	0.987694	0.974187	0.633566	0.945106	0.903915	0.880443	0.940369	0.920016	0.550264	0.811786	0.784948	0.767328	0.859413	0.860226	0.0921145	0.0819985
0.0697124	0.0703325	0.076819	0.0822407	0.0764836	0.0756746	0.976128	1	0.854194	0.904577	0.986126	0.971238	0.933594	0.950134	0.71836	0.861752	0.95394	0.956849	0.821401	0.781585	0.670019	0.761695	0.770911	0.782596	0.0792194	0.072349	0.0844442	0.0871463	0.0749088	0.0781808	0.516442	0.945538	0.918504	0.871664	0.974755	0.982016	0.584268	0.929935	0.87927	0.846844	0.944264	0.915666	0.485998	0.759553	0.732598	0.713134	0.846334	0.834933	0.0802866	0.0701234
0.0419634	0.0426991	0.0500454	0.0555642	0.0477444	0.0471433	0.913688	0.854194	1	0.975679	0.890565	0.802742	0.936344	0.904089	0.922636	0.95622	0.924251	0.916742	0.77435	0.731438	0.806534	0.808137	0.726316	0.744566	0.0543124	0.0454118	0.0588873	0.0612827	0.0465852	0.0494541	0.811399	0.943603	0.965215	0.979335	0.882258	0.838012	0.843684	0.926434	0.941236	0.945588	0.823464	0.843633	0.781235	0.86835	0.851062	0.887737	0.775445	0.821283	0.0507802	0.0423777
0.0588746	0.0593906	0.0670065	0.0732639	0.0650423	0.064205	0.953829	0.904577	0.975679	1	0.938284	0.838874	0.948303	0.937624	0.854987	0.943445	0.945327	0.930061	0.825425	0.788307	0.781481	0.826297	0.775066	0.789383	0.0708582	0.0624211	0.07595	0.0778962	0.0640821	0.0666417	0.715782	0.954869	0.956964	0.965339	0.935154	0.89463	0.754951	0.941248	0.938177	0.929006	0.878155	0.896285	0.677638	0.85619	0.836661	0.842423	0.836063	0.862613	0.0682121	0.0595692
0.0714589	0.0723159	0.079209	0.085177	0.0788684	0.0778862	0.994483	0.986126	0.890565	0.938284	1	0.960944	0.94301	0.956463	0.72781	0.866581	0.960125	0.962408	0.842365	0.803453	0.709828	0.791646	0.799895	0.810241	0.081992	0.0752017	0.087148	0.0900547	0.076799	0.0797322	0.536864	0.967377	0.929771	0.893224	0.99034	0.984385	0.592474	0.93725	0.883328	0.85834	0.950181	0.921804	0.504756	0.787434	0.753102	0.739642	0.856845	0.854228	0.0817821	0.0722793
0.0418655	0.0424232	0.0482036	0.0530416	0.0482944	0.0476072	0.94509	0.971238	0.802742	0.838874	0.960944	1	0.880272	0.886309	0.651348	0.784421	0.904494	0.939974	0.729165	0.679831	0.589516	0.666494	0.690898	0.70645	0.0497008	0.0443633	0.0547627	0.0569489	0.0469511	0.0485892	0.453219	0.907779	0.863055	0.796043	0.935677	0.953471	0.505877	0.862922	0.791872	0.76061	0.897139	0.832335	0.412391	0.665167	0.639041	0.62458	0.740199	0.733563	0.0514353	0.0423241
0.0614923	0.0619041	0.0692106	0.0760324	0.0677687	0.0668117	0.95771	0.933594	0.936344	0.948303	0.94301	0.880272	1	0.986016	0.873773	0.966976	0.995465	0.982712	0.870352	0.832869	0.822638	0.867516	0.825977	0.842747	0.0733208	0.0645214	0.0783962	0.0810099	0.0668132	0.0702011	0.665982	0.955555	0.95805	0.944574	0.929696	0.923419	0.761916	0.984797	0.972126	0.96259	0.932739	0.942476	0.673528	0.883157	0.852086	0.862861	0.875543	0.898513	0.0717213	0.062085
0.0753287	0.0761813	0.083376	0.090513	0.0824903	0.0814601	0.96047	0.950134	0.904089	0.937624	0.956463	0.886309	0.986016	1	0.810167	0.933075	0.993327	0.968021	0.926759	0.89578	0.834337	0.903473	0.886723	0.901317	0.0875483	0.0788286	0.0925641	0.095663	0.0808384	0.084603	0.585489	0.956495	0.940683	0.927495	0.952083	0.95601	0.692099	0.989349	0.954424	0.945395	0.974234	0.97898	0.610146	0.892201	0.84384	0.850757	0.928585	0.94251	0.0862956	0.0762934
0.0212069	0.0218022	0.0284594	0.0331405	0.025792	0.0254668	0.764744	0.71836	0.922636	0.854987	0.72781	0.651348	0.873773	0.810167	1	0.952951	0.844586	0.827611	0.653418	0.615274	0.760562	0.723443	0.602724	0.622356	0.0317299	0.0239464	0.0366798	0.0386924	0.0249412	0.0276092	0.921972	0.816208	0.888334	0.912834	0.712548	0.672537	0.972401	0.848218	0.917051	0.928811	0.681215	0.731155	0.899547	0.818233	0.82209	0.878216	0.661892	0.719392	0.0284746	0.0214708
0.0326564	0.0331973	0.0403687	0.0463712	0.0383366	0.0377817	0.891056	0.861752	0.95622	0.943445	0.866581	0.784421	0.966976	0.933075	0.952951	1	0.951695	0.932812	0.796798	0.757044	0.81191	0.829386	0.73909	0.759663	0.0429138	0.035672	0.0494307	0.0515016	0.0370328	0.0398585	0.795869	0.915888	0.95769	0.965426	0.856316	0.828449	0.874223	0.954185	0.984258	0.981522	0.838568	0.879697	0.787559	0.88554	0.876476	0.899805	0.808311	0.84925	0.041459	0.0330374
0.0581229	0.0589874	0.0661889	0.0729157	0.0654354	0.0643542	0.966154	0.95394	0.924251	0.945327	0.960125	0.904494	0.995465	0.993327	0.844586	0.951695	1	0.9865	0.88439	0.846198	0.811233	0.868829	0.839997	0.857965	0.0689871	0.0616179	0.0748568	0.0774665	0.0635569	0.0662961	0.630896	0.961698	0.953593	0.935966	0.946479	0.94595	0.727272	0.987675	0.961565	0.950689	0.953839	0.955608	0.637277	0.873326	0.834578	0.845338	0.887271	0.906538	0.0684579	0.0593716
0.0559439	0.0566191	0.0638311	0.0703627	0.062836	0.0620851	0.966868	0.956849	0.916742	0.930061	0.962408	0.939974	0.982712	0.968021	0.827611	0.932812	0.9865	1	0.826383	0.781226	0.767548	0.81441	0.78529	0.805978	0.0663714	0.0591783	0.072134	0.0743809	0.0613166	0.0635692	0.613802	0.956447	0.944442	0.913196	0.938959	0.940253	0.697664	0.96217	0.929044	0.91597	0.929334	0.912069	0.60931	0.82802	0.79414	0.807732	0.827987	0.847827	0.0659099	0.0570034
0.152783	0.153814	0.160645	0.169102	0.160749	0.159872	0.841418	0.821401	0.77435	0.825425	0.842365	0.729165	0.870352	0.926759	0.653418	0.796798	0.88439	0.826383	1	0.992675	0.901044	0.975817	0.985559	0.990159	0.169161	0.157827	0.171083	0.176115	0.158002	0.164729	0.41563	0.856063	0.812008	0.823744	0.864772	0.882413	0.54723	0.910625	0.845207	0.859919	0.94534	0.959487	0.531365	0.916166	0.830527	0.843613	0.978733	0.988071	0.164219	0.152977
0.211764	0.213573	0.220219	0.228824	0.220558	0.219362	0.804266	0.781585	0.731438	0.788307	0.803453	0.679831	0.832869	0.89578	0.615274	0.757044	0.846198	0.781226	0.992675	1	0.896584	0.968409	0.991327	0.986054	0.231045	0.217649	0.230885	0.236921	0.217948	0.22666	0.38554	0.814089	0.765258	0.782405	0.828817	0.847447	0.517235	0.871122	0.804428	0.82207	0.914862	0.930304	0.514216	0.899468	0.802639	0.817766	0.979935	0.975133	0.224102	0.212762
0.195925	0.197898	0.206693	0.214528	0.205132	0.20439	0.735636	0.670019	0.806534	0.781481	0.709828	0.589516	0.822638	0.834337	0.760562	0.81191	0.811233	0.767548	0.901044	0.896584	1	0.969307	0.907495	0.908762	0.216319	0.203387	0.217397	0.22264	0.200773	0.207174	0.566986	0.805043	0.791654	0.824351	0.727023	0.723809	0.686964	0.850902	0.822905	0.873149	0.797321	0.826753	0.728559	0.96884	0.882921	0.938439	0.860852	0.910621	0.205761	0.197846
0.159716	0.161059	0.169205	0.178289	0.168233	0.167425	0.803683	0.761695	0.808137	0.826297	0.791646	0.666494	0.867516	0.903473	0.723443	0.829386	0.868829	0.81441	0.975817	0.968409	0.969307	1	0.967713	0.973396	0.178612	0.166231	0.180179	0.184686	0.165373	0.170747	0.500155	0.84746	0.821974	0.848352	0.813494	0.819344	0.632128	0.906195	0.86054	0.893559	0.893003	0.921896	0.640928	0.969923	0.880313	0.918795	0.943956	0.979278	0.170161	0.160991
0.193323	0.195199	0.202403	0.211103	0.203217	0.201765	0.800021	0.770911	0.726316	0.775066	0.799895	0.690898	0.825977	0.886723	0.602724	0.73909	0.839997	0.78529	0.985559	0.991327	0.907495	0.967713	1	0.993457	0.210293	0.199984	0.212446	0.217939	0.198686	0.204746	0.367898	0.81386	0.751116	0.765519	0.821541	0.844446	0.499924	0.859422	0.779462	0.805497	0.912897	0.912533	0.505881	0.897522	0.792552	0.81434	0.956045	0.965972	0.204336	0.195542
0.143988	0.145429	0.15229	0.161638	0.152457	0.151707	0.80706	0.782596	0.744566	0.789383	0.810241	0.70645	0.842747	0.901317	0.622356	0.759663	0.857965	0.805978	0.990159	0.986054	0.908762	0.973396	0.993457	1	0.16092	0.149939	0.162785	0.167387	0.150482	0.155644	0.377097	0.825076	0.768059	0.783719	0.828185	0.854188	0.515766	0.880704	0.801552	0.827816	0.928807	0.931049	0.509141	0.901496	0.796962	0.827361	0.952839	0.971071	0.155219	0.144979
0.984219	0.983127	0.984115	0.984132	0.981035	0.978894	0.0939789	0.0792194	0.0543124	0.0708582	0.081992	0.0497008	0.0733208	0.0875483	0.0317299	0.0429138	0.0689871	0.0663714	0.169161	0.231045	0.216319	0.178612	0.210293	0.16092	1	0.982544	0.987019	0.989188	0.983933	0.990611	0.026577	0.0531292	0.0388618	0.0429227	0.0735539	0.0860905	0.026654	0.0436811	0.029948	0.0357943	0.0730543	0.0587831	0.134488	0.138096	0.100967	0.104088	0.244085	0.114361	0.987285	0.980872
0.993505	0.994443	0.995302	0.995943	0.989556	0.992513	0.0848417	0.072349	0.0454118	0.0624211	0.0752017	0.0443633	0.0645214	0.0788286	0.0239464	0.035672	0.0616179	0.0591783	0.157827	0.217649	0.203387	0.166231	0.199984	0.149939	0.982544	1	0.996071	0.995547	0.993563	0.9863	0.0200741	0.0459419	0.0316735	0.0349644	0.0664294	0.0786415	0.0189931	0.0350794	0.0221796	0.0278109	0.0639737	0.0494247	0.112031	0.124597	0.090064	0.091173	0.223698	0.104044	0.992792	0.987869
0.995005	0.994227	0.996317	0.997078	0.99156	0.993914	0.098015	0.0844442	0.0588873	0.07595	0.087148	0.0547627	0.0783962	0.0925641	0.0366798	0.0494307	0.0748568	0.072134	0.171083	0.230885	0.217397	0.180179	0.212446	0.162785	0.987019	0.996071	1	0.996285	0.993639	0.988375	0.0305922	0.0589463	0.0452187	0.0485752	0.0787147	0.0908988	0.0304859	0.048289	0.0358487	0.0415137	0.0765473	0.0623121	0.124339	0.138385	0.107715	0.104944	0.237516	0.117401	0.994222	0.98965
0.995118	0.99611	0.99602	0.994281	0.992872	0.992951	0.100567	0.0871463	0.0612827	0.0778962	0.0900547	0.0569489	0.0810099	0.095663	0.0386924	0.0515016	0.0774665	0.0743809	0.176115	0.236921	0.22264	0.184686	0.217939	0.167387	0.989188	0.995547	0.996285	1	0.990513	0.991275	0.0316181	0.0613527	0.0471501	0.0509303	0.0814623	0.0934583	0.0323161	0.0513831	0.0380753	0.0441888	0.0793595	0.0654722	0.128891	0.142963	0.106991	0.108903	0.243531	0.121386	0.994924	0.989943
0.990292	0.990428	0.989793	0.993818	0.987623	0.990103	0.0873159	0.0749088	0.0465852	0.0640821	0.076799	0.0469511	0.0668132	0.0808384	0.0249412	0.0370328	0.0635569	0.0613166	0.158002	0.217948	0.200773	0.165373	0.198686	0.150482	0.983933	0.993563	0.993639	0.990513	1	0.991142	0.0200262	0.0473747	0.0330035	0.0361186	0.068304	0.0813497	0.019501	0.0376817	0.0245045	0.0292082	0.0675513	0.0527803	0.114016	0.123101	0.0875845	0.0898832	0.230885	0.10371	0.992349	0.986162
0.988701	0.988872	0.986579	0.986828	0.987111	0.984593	0.0908341	0.0781808	0.0494541	0.0666417	0.0797322	0.0485892	0.0702011	0.084603	0.0276092	0.0398585	0.0662961	0.0635692	0.164729	0.22666	0.207174	0.170747	0.204746	0.155644	0.990611	0.9863	0.988375	0.991275	0.991142	1	0.0223314	0.0493809	0.0353334	0.0389262	0.0712174	0.0841496	0.0223376	0.0414868	0.0279991	0.0322836	0.0708759	0.057219	0.125656	0.128565	0.0912597	0.0947157	0.242927	0.108132	0.992697	0.986332
0.017657	0.0178453	0.0238121	0.0259484	0.0202978	0.0203873	0.578619	0.516442	0.811399	0.715782	0.536864	0.453219	0.665982	0.585489	0.921972	0.795869	0.630896	0.613802	0.41563	0.38554	0.566986	0.500155	0.367898	0.377097	0.026577	0.0200741	0.0305922	0.0316181	0.0200262	0.0223314	1	0.640992	0.737364	0.783493	0.523881	0.452403	0.9677	0.635265	0.741964	0.757823	0.432445	0.490716	0.912902	0.634679	0.667749	0.734338	0.440458	0.495287	0.0220573	0.0171692
0.0420387	0.0426203	0.0498864	0.0560465	0.0485326	0.0475562	0.976192	0.945538	0.943603	0.954869	0.967377	0.907779	0.955555	0.956495	0.816208	0.915888	0.961698	0.956447	0.856063	0.814089	0.805043	0.84746	0.81386	0.825076	0.0531292	0.0459419	0.0589463	0.0613527	0.0473747	0.0493809	0.640992	1	0.979539	0.956669	0.974897	0.952898	0.699764	0.965435	0.931164	0.924837	0.931292	0.92278	0.634389	0.87905	0.842888	0.851291	0.858923	0.887365	0.0516393	0.042828
0.0283159	0.0288319	0.0362637	0.0416431	0.0342692	0.033563	0.946429	0.918504	0.965215	0.956964	0.929771	0.863055	0.95805	0.940683	0.888334	0.95769	0.953593	0.944442	0.812008	0.765258	0.791654	0.821974	0.751116	0.768059	0.0388618	0.0316735	0.0452187	0.0471501	0.0330035	0.0353334	0.737364	0.979539	1	0.985665	0.934975	0.90501	0.793557	0.96536	0.968659	0.959032	0.885367	0.901552	0.714687	0.880417	0.867967	0.882919	0.825413	0.859538	0.037372	0.0287249
0.0313685	0.0321214	0.0394939	0.0452916	0.0373692	0.0366374	0.913258	0.871664	0.979335	0.965339	0.893224	0.796043	0.944574	0.927495	0.912834	0.965426	0.935966	0.913196	0.823744	0.782405	0.824351	0.848352	0.765519	0.783719	0.0429227	0.0349644	0.0485752	0.0509303	0.0361186	0.0389262	0.783493	0.956669	0.985665	1	0.902584	0.863471	0.838177	0.956969	0.971662	0.97386	0.859259	0.893909	0.770622	0.905639	0.880979	0.920782	0.830813	0.874293	0.0404273	0.0319098
0.0629406	0.0634702	0.0703325	0.0765126	0.0696173	0.0685777	0.987694	0.974755	0.882258	0.935154	0.99034	0.935677	0.929696	0.952083	0.712548	0.856316	0.946479	0.938959	0.864772	0.828817	0.727023	0.813494	0.821541	0.828185	0.0735539	0.0664294	0.0787147	0.0814623	0.068304	0.0712174	0.523881	0.974897	0.934975	0.902584	1	0.987776	0.580379	0.938815	0.884378	0.861019	0.955385	0.9354	0.501837	0.811421	0.774089	0.75767	0.880243	0.880532	0.0732512	0.0635445
0.0750259	0.0755981	0.0822484	0.0893072	0.0820788	0.0813274	0.974187	0.982016	0.838012	0.89463	0.984385	0.953471	0.923419	0.95601	0.672537	0.828449	0.94595	0.940253	0.882413	0.847447	0.723809	0.819344	0.844446	0.854188	0.0860905	0.0786415	0.0908988	0.0934583	0.0813497	0.0841496	0.452403	0.952898	0.90501	0.863471	0.987776	1	0.532117	0.9339	0.862888	0.840081	0.977531	0.944677	0.453957	0.795317	0.748977	0.73396	0.891068	0.884328	0.0859199	0.075563
0.016186	0.0167196	0.0229766	0.0266264	0.0197987	0.0194821	0.633566	0.584268	0.843684	0.754951	0.592474	0.505877	0.761916	0.692099	0.972401	0.874223	0.727272	0.697664	0.54723	0.517235	0.686964	0.632128	0.499924	0.515766	0.026654	0.0189931	0.0304859	0.0323161	0.019501	0.0223376	0.9677	0.699764	0.793557	0.838177	0.580379	0.532117	1	0.739581	0.835051	0.856178	0.546726	0.611783	0.933704	0.743576	0.753978	0.827601	0.559483	0.620558	0.022099	0.0162481
0.0316166	0.0324337	0.0388437	0.0458805	0.0381115	0.0368864	0.945106	0.929935	0.926434	0.941248	0.93725	0.862922	0.984797	0.989349	0.848218	0.954185	0.987675	0.96217	0.910625	0.871122	0.850902	0.906195	0.859422	0.880704	0.0436811	0.0350794	0.048289	0.0513831	0.0376817	0.0414868	0.635265	0.965435	0.96536	0.956969	0.938815	0.9339	0.739581	1	0.977814	0.973994	0.954932	0.972605	0.661042	0.917469	0.873356	0.893094	0.908834	0.938726	0.0422724	0.0320961
0.0193676	0.019991	0.0266137	0.0327422	0.0251092	0.0242048	0.903915	0.87927	0.941236	0.938177	0.883328	0.791872	0.972126	0.954424	0.917051	0.984258	0.961565	0.929044	0.845207	0.804428	0.822905	0.86054	0.779462	0.801552	0.029948	0.0221796	0.0358487	0.0380753	0.0245045	0.0279991	0.741964	0.931164	0.968659	0.971662	0.884378	0.862888	0.835051	0.977814	1	0.991564	0.882459	0.927149	0.742084	0.901609	0.888835	0.903738	0.856231	0.891455	0.0289523	0.0196473
0.0243282	0.0252242	0.032285	0.0388274	0.0305192	0.0296695	0.880443	0.846844	0.945588	0.929006	0.85834	0.76061	0.96259	0.945395	0.928811	0.981522	0.950689	0.91597	0.859919	0.82207	0.873149	0.893559	0.805497	0.827816	0.0357943	0.0278109	0.0415137	0.0441888	0.0292082	0.0322836	0.757823	0.924837	0.959032	0.97386	0.861019	0.840081	0.856178	0.973994	0.991564	1	0.872446	0.917797	0.780573	0.935809	0.903423	0.942724	0.856691	0.905758	0.0337153	0.0250998
0.0604583	0.0611132	0.067271	0.0751675	0.0673229	0.0659217	0.940369	0.944264	0.823464	0.878155	0.950181	0.897139	0.932739	0.974234	0.681215	0.838568	0.953839	0.929334	0.94534	0.914862	0.797321	0.893003	0.912897	0.928807	0.0730543	0.0639737	0.0765473	0.0793595	0.0675513	0.0708759	0.432445	0.931292	0.885367	0.859259	0.955385	0.977531	0.546726	0.954932	0.882459	0.872446	1	0.982761	0.473227	0.848579	0.784332	0.782947	0.936184	0.941845	0.0718643	0.0612551
0.046245	0.0469914	0.0529684	0.0606693	0.0527853	0.0512263	0.920016	0.915666	0.843633	0.896285	0.921804	0.832335	0.942476	0.97898	0.731155	0.879697	0.955608	0.912069	0.959487	0.930304	0.826753	0.921896	0.912533	0.931049	0.0587831	0.0494247	0.0623121	0.0654722	0.0527803	0.057219	0.490716	0.92278	0.901552	0.893909	0.9354	0.944677	0.611783	0.972605	0.927149	0.917797	0.982761	1	0.534745	0.88851	0.831219	0.833331	0.956377	0.968728	0.0576361	0.0468525
0.107831	0.107076	0.112119	0.115872	0.108075	0.106538	0.550264	0.485998	0.781235	0.677638	0.504756	0.412391	0.673528	0.610146	0.899547	0.787559	0.637277	0.60931	0.531365	0.514216	0.728559	0.640928	0.505881	0.509141	0.134488	0.112031	0.124339	0.128891	0.114016	0.125656	0.912902	0.634389	0.714687	0.770622	0.501837	0.453957	0.933704	0.661042	0.742084	0.780573	0.473227	0.534745	1	0.760096	0.764373	0.846206	0.537642	0.597701	0.115221	0.103426
0.118019	0.118688	0.126791	0.134358	0.124497	0.123383	0.811786	0.759553	0.86835	0.85619	0.787434	0.665167	0.883157	0.892201	0.818233	0.88554	0.873326	0.82802	0.916166	0.899468	0.96884	0.969923	0.897522	0.901496	0.138096	0.124597	0.138385	0.142963	0.123101	0.128565	0.634679	0.87905	0.880417	0.905639	0.811421	0.795317	0.743576	0.917469	0.901609	0.935809	0.848579	0.88851	0.760096	1	0.934027	0.975347	0.894452	0.950637	0.127259	0.11835
0.0862218	0.0846963	0.0935672	0.0988883	0.0897994	0.0891122	0.784948	0.732598	0.851062	0.836661	0.753102	0.639041	0.852086	0.84384	0.82209	0.876476	0.834578	0.79414	0.830527	0.802639	0.882921	0.880313	0.792552	0.796962	0.100967	0.090064	0.107715	0.106991	0.0875845	0.0912597	0.667749	0.842888	0.867967	0.880979	0.774089	0.748977	0.753978	0.873356	0.888835	0.903423	0.784332	0.831219	0.764373	0.934027	1	0.918564	0.814924	0.873215	0.0914687	0.0840651
0.0858362	0.0867406	0.0944599	0.101227	0.0918139	0.0909133	0.767328	0.713134	0.887737	0.842423	0.739642	0.62458	0.862861	0.850757	0.878216	0.899805	0.845338	0.807732	0.843613	0.817766	0.938439	0.918795	0.81434	0.827361	0.104088	0.091173	0.104944	0.108903	0.0898832	0.0947157	0.734338	0.851291	0.882919	0.920782	0.75767	0.73396	0.827601	0.893094	0.903738	0.942724	0.782947	0.833331	0.846206	0.975347	0.918564	1	0.817958	0.890585	0.0942057	0.0862031
0.217819	0.218757	0.223904	0.23393	0.224821	0.223472	0.859413	0.846334	0.775445	0.836063	0.856845	0.740199	0.875543	0.928585	0.661892	0.808311	0.887271	0.827987	0.978733	0.979935	0.860852	0.943956	0.956045	0.952839	0.244085	0.223698	0.237516	0.243531	0.230885	0.242927	0.440458	0.858923	0.825413	0.830813	0.880243	0.891068	0.559483	0.908834	0.856231	0.856691	0.936184	0.956377	0.537642	0.894452	0.814924	0.817958	1	0.970264	0.232988	0.216542
0.0989203	0.0996076	0.107163	0.11519	0.106034	0.104687	0.860226	0.834933	0.821283	0.862613	0.854228	0.733563	0.898513	0.94251	0.719392	0.84925	0.906538	0.847827	0.988071	0.975133	0.910621	0.979278	0.965972	0.971071	0.114361	0.104044	0.117401	0.121386	0.10371	0.108132	0.495287	0.887365	0.859538	0.874293	0.880532	0.884328	0.620558	0.938726	0.891455	0.905758	0.941845	0.968728	0.597701	0.950637	0.873215	0.890585	0.970264	1	0.10904	0.0997835
0.996952	0.995717	0.994639	0.993862	0.992454	0.991691	0.0921145	0.0802866	0.0507802	0.0682121	0.0817821	0.0514353	0.0717213	0.0862956	0.0284746	0.041459	0.0684579	0.0659099	0.164219	0.224102	0.205761	0.170161	0.204336	0.155219	0.987285	0.992792	0.994222	0.994924	0.992349	0.992697	0.0220573	0.0516393	0.037372	0.0404273	0.0732512	0.0859199	0.022099	0.0422724	0.0289523	0.0337153	0.0718643	0.0576361	0.115221	0.127259	0.0914687	0.0942057	0.232988	0.10904	1	0.992848
0.991759	0.993264	0.99386	0.991867	0.99525	0.992885	0.0819985	0.0701234	0.0423777	0.0595692	0.0722793	0.0423241	0.062085	0.0762934	0.0214708	0.0330374	0.0593716	0.0570034	0.152977	0.212762	0.197846	0.160991	0.195542	0.144979	0.980872	0.987869	0.98965	0.989943	0.986162	0.986332	0.0171692	0.042828	0.0287249	0.0319098	0.0635445	0.075563	0.0162481	0.0320961	0.0196473	0.0250998	0.0612551	0.0468525	0.103426	0.11835	0.0840651	0.0862031	0.216542	0.0997835	0.992848	1
0.996156	0.996465	0.997188	0.996103	0.994916	0.995458	0.0901889	0.0777775	0.049857	0.0673222	0.0803138	0.0488383	0.0697164	0.0843928	0.027588	0.0404223	0.0667546	0.0641472	0.163815	0.223784	0.208717	0.171627	0.20586	0.155092	0.984141	0.99473	0.996154	0.996252	0.989633	0.988159	0.0225718	0.050462	0.0362728	0.0394457	0.0715379	0.0837216	0.0217666	0.039495	0.0267551	0.0322332	0.0686666	0.0541964	0.113405	0.128545	0.0982349	0.0951154	0.227776	0.109165	0.994765	0.993235
0.985968	0.986171	0.990689	0.989454	0.984874	0.986962	0.11244	0.0970535	0.0819119	0.0953454	0.100825	0.0654377	0.0972422	0.10929	0.0649335	0.0721511	0.0929179	0.0891951	0.185064	0.244466	0.239487	0.19887	0.226664	0.176188	0.988126	0.987501	0.989771	0.990579	0.980249	0.978319	0.0603083	0.0752932	0.0643709	0.0700571	0.091128	0.101691	0.0607501	0.0654834	0.055971	0.063776	0.0876179	0.0752138	0.152737	0.160345	0.125233	0.130724	0.248184	0.133957	0.984677	0.98438
0.982553	0.983379	0.98572	0.985173	0.98159	0.982621	0.103293	0.0876319	0.0702584	0.0835244	0.092381	0.0572633	0.0868881	0.100872	0.0497916	0.058878	0.0826873	0.07952	0.183816	0.244377	0.238862	0.197801	0.22649	0.176485	0.988448	0.98499	0.986054	0.988912	0.979298	0.979365	0.0420943	0.06559	0.052328	0.057768	0.082805	0.0959707	0.0442938	0.056971	0.0442815	0.052761	0.0824087	0.0689699	0.147062	0.157557	0.120144	0.125827	0.248202	0.130496	0.98301	0.980415
0.991129	0.992405	0.99389	0.994915	0.992216	0.995115	0.0987358	0.0863506	0.0582547	0.0757739	0.0893099	0.0561903	0.0785371	0.0940768	0.0347611	0.0484599	0.0757349	0.0728632	0.175898	0.236738	0.22218	0.184396	0.218075	0.167394	0.981501	0.992909	0.99501	0.994154	0.988553	0.983628	0.0274218	0.0587615	0.0442508	0.047766	0.080207	0.0934259	0.0277855	0.0481949	0.0347474	0.0408629	0.0776338	0.0629533	0.119475	0.139321	0.103563	0.105395	0.240934	0.119625	0.989444	0.987095
0.0457136	0.0460662	0.0509592	0.0574456	0.0513111	0.0497072	0.959513	0.981575	0.82503	0.87742	0.974936	0.958859	0.922826	0.954629	0.673818	0.827535	0.948925	0.943582	0.869309	0.828267	0.701538	0.801627	0.823023	0.842054	0.0586817	0.0479222	0.0597388	0.0629159	0.0533354	0.0586183	0.445314	0.935632	0.892786	0.848747	0.969151	0.990469	0.5334	0.935001	0.864004	0.838625	0.977337	0.944484	0.448938	0.772476	0.727162	0.716385	0.876687	0.868207	0.0577632	0.0450909
0.0813141	0.0820347	0.0889443	0.0944171	0.0884109	0.0874438	0.982189	0.987776	0.859683	0.909808	0.991089	0.972911	0.912599	0.931783	0.685921	0.829668	0.934125	0.942732	0.816135	0.775696	0.67325	0.75709	0.772698	0.78193	0.0912836	0.0843769	0.0964412	0.0988257	0.0862258	0.0892709	0.493561	0.954312	0.911543	0.865567	0.98559	0.986335	0.545464	0.911212	0.849197	0.820432	0.937568	0.898268	0.464916	0.752423	0.722275	0.701981	0.832779	0.82448	0.09163	0.0823421
0.046272	0.0468161	0.0536456	0.0600144	0.0524725	0.0513434	0.958715	0.94698	0.929219	0.950337	0.948343	0.877139	0.977239	0.979931	0.842353	0.952198	0.980755	0.958064	0.883655	0.84529	0.818568	0.874257	0.828316	0.84292	0.0579769	0.049367	0.0629344	0.0655958	0.0520652	0.0557901	0.640958	0.973815	0.97327	0.957555	0.953821	0.940585	0.727996	0.988986	0.970794	0.957985	0.940033	0.957289	0.653722	0.897638	0.865952	0.86739	0.897042	0.917986	0.0567105	0.0466737
0.0271722	0.0275402	0.0327748	0.0343344	0.0296135	0.0297931	0.507972	0.450495	0.748126	0.653547	0.466416	0.389269	0.588709	0.506827	0.876585	0.7307	0.553899	0.53644	0.334068	0.308911	0.489257	0.416767	0.289115	0.294883	0.035821	0.0293266	0.0386573	0.0397405	0.029438	0.0320843	0.987433	0.564617	0.664084	0.71212	0.451858	0.378949	0.939901	0.552394	0.668217	0.682604	0.349947	0.40682	0.884392	0.553955	0.598007	0.655548	0.365355	0.412638	0.0311201	0.0267649
0.0279666	0.0285315	0.0338199	0.0360416	0.0308447	0.0308511	0.520222	0.462666	0.755635	0.66953	0.480491	0.392908	0.611624	0.535787	0.88042	0.746731	0.577677	0.552754	0.379581	0.355163	0.520139	0.458486	0.333679	0.342722	0.0374197	0.0304387	0.0399431	0.0412959	0.0306688	0.033736	0.975891	0.571834	0.668854	0.723549	0.465039	0.398066	0.943533	0.577945	0.68932	0.705836	0.383205	0.445159	0.890103	0.580687	0.616918	0.677932	0.405064	0.452886	0.0324811	0.0276846
0.044692	0.0453905	0.0524904	0.0577433	0.0512211	0.0505852	0.975497	0.948109	0.954946	0.969669	0.968892	0.913937	0.936203	0.932197	0.807397	0.905259	0.943168	0.944383	0.805894	0.759292	0.744508	0.79113	0.752752	0.767014	0.0545852	0.0479821	0.0607335	0.0628526	0.0495607	0.0516588	0.658099	0.983866	0.972272	0.953505	0.968997	0.940563	0.692303	0.939817	0.913584	0.898786	0.899074	0.890028	0.622565	0.827215	0.805237	0.811354	0.81657	0.838246	0.0540871	0.0452035
0.0623094	0.0628535	0.0695301	0.0766814	0.069287	0.068071	0.959879	0.964727	0.841163	0.88966	0.969622	0.936573	0.946319	0.976418	0.70074	0.85059	0.967004	0.956891	0.913813	0.879227	0.775184	0.862456	0.883052	0.898739	0.0732731	0.0654932	0.0781375	0.0807159	0.0680082	0.0707399	0.457675	0.94231	0.894768	0.861092	0.964086	0.985397	0.561456	0.953926	0.881753	0.868674	0.992698	0.964063	0.482185	0.826018	0.767953	0.765551	0.905681	0.911485	0.0733203	0.063263
0.050268	0.0510429	0.0576903	0.0644121	0.0574565	0.0562993	0.969768	0.974872	0.863661	0.908196	0.976458	0.939876	0.959373	0.98304	0.731034	0.876577	0.977215	0.96622	0.903299	0.86443	0.772913	0.857004	0.861961	0.879396	0.0602943	0.0534326	0.06599	0.068492	0.0557803	0.0582935	0.492247	0.956125	0.920507	0.885217	0.971413	0.986506	0.59278	0.967623	0.907741	0.890425	0.988343	0.968045	0.506337	0.834294	0.787598	0.780434	0.900786	0.909142	0.0610141	0.0514092
0.0320343	0.0328347	0.039563	0.0464298	0.0390951	0.0380146	0.955531	0.954473	0.891399	0.930723	0.955714	0.893459	0.971232	0.987608	0.782751	0.919916	0.982202	0.960706	0.911144	0.869536	0.804015	0.88297	0.854927	0.877887	0.0416017	0.0350509	0.0480065	0.0503088	0.0372785	0.0399215	0.549902	0.956752	0.943923	0.92368	0.95798	0.961024	0.653943	0.987878	0.950739	0.935293	0.973702	0.98218	0.566742	0.873608	0.83393	0.832271	0.910652	0.929313	0.0425217	0.0330371
0.0157308	0.0163566	0.0219832	0.0248956	0.0191002	0.0189327	0.578724	0.534527	0.796436	0.708961	0.536932	0.455735	0.701444	0.627596	0.94419	0.828117	0.665981	0.635956	0.471066	0.443379	0.611966	0.553447	0.421811	0.435102	0.0249359	0.0180842	0.0286412	0.0301631	0.0187247	0.0213344	0.970735	0.637924	0.738194	0.782392	0.522586	0.471011	0.986587	0.672335	0.779955	0.796538	0.475376	0.54152	0.915332	0.671375	0.699902	0.758225	0.491534	0.546388	0.0209934	0.0158614
0.0137219	0.0143015	0.0194863	0.0219702	0.0166204	0.0165229	0.511088	0.468865	0.733186	0.648017	0.470317	0.392271	0.634391	0.558962	0.895892	0.7683	0.598796	0.569066	0.405279	0.381412	0.546695	0.48723	0.359311	0.371257	0.0222349	0.0159779	0.0255538	0.0268734	0.016405	0.0188619	0.948558	0.564602	0.666313	0.715001	0.453551	0.401163	0.955392	0.600952	0.713128	0.730617	0.404762	0.471999	0.887744	0.603863	0.637359	0.69283	0.427612	0.47912	0.0182725	0.0137375
0.0299988	0.0308403	0.0377413	0.0441159	0.0369233	0.0360763	0.957817	0.949075	0.925391	0.940781	0.951159	0.894129	0.979686	0.982865	0.83197	0.943029	0.984672	0.968477	0.885743	0.840782	0.821404	0.875312	0.829653	0.85176	0.0397435	0.0331054	0.0463689	0.0487326	0.0350416	0.037488	0.613342	0.972664	0.970942	0.949585	0.950814	0.94837	0.710278	0.991992	0.966853	0.955499	0.953277	0.961022	0.62995	0.889523	0.857316	0.864138	0.885001	0.912801	0.0401256	0.0308352
0.203291	0.20426	0.211132	0.219742	0.211212	0.210478	0.814359	0.791629	0.727939	0.786681	0.81416	0.699917	0.833973	0.896665	0.604697	0.749514	0.847947	0.788809	0.989138	0.996331	0.887165	0.959986	0.993916	0.985518	0.221623	0.209039	0.222257	0.22808	0.208991	0.21701	0.374021	0.819141	0.762126	0.774502	0.838237	0.858528	0.502418	0.866959	0.793404	0.810432	0.919958	0.925699	0.50103	0.890878	0.795543	0.804761	0.97501	0.970273	0.215549	0.203385
0.155102	0.156238	0.163169	0.171209	0.163101	0.161927	0.832785	0.812135	0.760513	0.82084	0.829272	0.700895	0.85831	0.916828	0.64774	0.792967	0.870344	0.80163	0.991062	0.991301	0.883083	0.963986	0.976176	0.972071	0.170962	0.160382	0.173605	0.178423	0.160612	0.166908	0.421996	0.844574	0.805938	0.819251	0.859478	0.869213	0.548645	0.899276	0.844147	0.8535	0.929378	0.954516	0.529455	0.911056	0.82957	0.831898	0.984059	0.987898	0.166528	0.156173
0.238834	0.240134	0.247992	0.256548	0.248083	0.247496	0.770847	0.728232	0.730145	0.764669	0.759186	0.636899	0.809945	0.858225	0.628841	0.748017	0.813963	0.757877	0.961326	0.970149	0.932288	0.965367	0.973147	0.961236	0.257452	0.24588	0.260287	0.265434	0.243755	0.251988	0.409797	0.795259	0.747989	0.766688	0.783476	0.795915	0.535151	0.840054	0.779766	0.808796	0.862982	0.876475	0.560169	0.913618	0.845666	0.835173	0.939233	0.944989	0.249562	0.239489
0.150168	0.151808	0.159517	0.163213	0.156516	0.15638	0.578186	0.515175	0.801114	0.706433	0.534773	0.434451	0.693229	0.638826	0.899655	0.80348	0.661463	0.628086	0.572235	0.557463	0.775737	0.685375	0.548678	0.547523	0.168784	0.156292	0.168011	0.172029	0.152873	0.15861	0.900663	0.664353	0.737386	0.790298	0.531575	0.484503	0.928099	0.68687	0.761418	0.805154	0.503012	0.562898	0.968952	0.795591	0.78616	0.863555	0.570763	0.633755	0.156229	0.150923
0.210003	0.212076	0.219202	0.222104	0.21703	0.217041	0.482641	0.417211	0.703831	0.606097	0.433156	0.343665	0.593206	0.526474	0.835463	0.713587	0.556589	0.52949	0.445082	0.439829	0.672423	0.560811	0.425155	0.41546	0.229172	0.216893	0.227113	0.231858	0.213278	0.221591	0.867135	0.555914	0.635279	0.67926	0.42489	0.3736	0.876652	0.568707	0.660584	0.69636	0.377753	0.436932	0.923171	0.677268	0.689789	0.740057	0.464454	0.501783	0.216369	0.210893
0.182158	0.184273	0.192346	0.200997	0.192166	0.191741	0.810134	0.773157	0.795144	0.82163	0.799162	0.670496	0.863757	0.906563	0.704066	0.817842	0.868102	0.806387	0.982455	0.979473	0.955982	0.993474	0.972104	0.973452	0.199665	0.189173	0.203031	0.207841	0.188289	0.194104	0.479129	0.846253	0.817954	0.839302	0.822883	0.830595	0.610627	0.903818	0.857392	0.883796	0.9005	0.929538	0.610183	0.955158	0.867751	0.893126	0.960804	0.980396	0.193452	0.184259
0.987119	0.985838	0.984702	0.985152	0.98443	0.981679	0.114447	0.0991331	0.0738292	0.090766	0.101887	0.0680477	0.094573	0.108921	0.0498061	0.0634918	0.0900653	0.0868329	0.189412	0.250931	0.234602	0.197806	0.23001	0.180706	0.994024	0.983134	0.98833	0.9908	0.985506	0.993805	0.0402264	0.074345	0.0595502	0.0635186	0.0941213	0.106454	0.0425501	0.0655596	0.0511258	0.0567795	0.0941714	0.0802991	0.148741	0.157169	0.119061	0.121902	0.265662	0.134486	0.989794	0.981529
0.991841	0.991417	0.993055	0.992171	0.98857	0.990343	0.102681	0.0892091	0.0619055	0.0791639	0.0919217	0.0590818	0.0817773	0.0964138	0.0385291	0.051738	0.0782497	0.0756499	0.17647	0.237681	0.222503	0.184557	0.218311	0.167549	0.987973	0.991507	0.993927	0.994869	0.986049	0.988723	0.032061	0.0625945	0.0481407	0.0514687	0.0834114	0.0954119	0.0319408	0.0513252	0.0378943	0.0437363	0.0800799	0.0655761	0.127879	0.141925	0.105811	0.107695	0.245087	0.121006	0.991213	0.98627
0.995576	0.996222	0.995327	0.994098	0.996696	0.99516	0.0907046	0.0782944	0.0507673	0.0677443	0.0805931	0.0495681	0.0703843	0.0848172	0.0291072	0.0410566	0.0672171	0.0646195	0.163311	0.22363	0.208177	0.170849	0.205732	0.154812	0.9845	0.991514	0.994117	0.994734	0.989456	0.989448	0.0243194	0.051514	0.0368734	0.0402009	0.0723282	0.0842084	0.0233243	0.0402789	0.0274229	0.0330051	0.0691033	0.0545806	0.114371	0.12835	0.0934307	0.0956617	0.228555	0.109118	0.996072	0.995507
0.987571	0.988411	0.986037	0.985701	0.993935	0.988868	0.082658	0.0712136	0.0420873	0.0589994	0.0728387	0.0434634	0.0620183	0.0762685	0.02095	0.0324602	0.0589468	0.0569831	0.154375	0.21477	0.198067	0.160977	0.195717	0.145702	0.980924	0.979686	0.984875	0.985911	0.983208	0.987773	0.0169288	0.0423643	0.0282421	0.0311678	0.0638417	0.076435	0.015548	0.0320731	0.0192319	0.0240835	0.0615077	0.0468346	0.108261	0.118016	0.0827314	0.0855624	0.22261	0.0988768	0.989859	0.993308
0.98802	0.988058	0.989739	0.99018	0.985682	0.985318	0.0940032	0.0793003	0.0552758	0.071591	0.082831	0.0501476	0.0739579	0.0881875	0.0329479	0.0441585	0.0701578	0.0675715	0.168751	0.229825	0.217681	0.179697	0.211364	0.161192	0.993998	0.989506	0.991249	0.992379	0.987382	0.987215	0.0271751	0.0541889	0.0398381	0.0438426	0.0741337	0.0866863	0.0274251	0.0438713	0.030463	0.0369928	0.0726435	0.0581706	0.128463	0.139033	0.102496	0.105628	0.237823	0.11571	0.988542	0.984532
0.995168	0.995117	0.995068	0.994311	0.994205	0.992535	0.0917881	0.0789055	0.050809	0.068583	0.0813056	0.0496427	0.0710831	0.085788	0.0281493	0.0413131	0.0678278	0.0650777	0.165797	0.226214	0.209662	0.173048	0.207115	0.156927	0.988375	0.991934	0.995694	0.995686	0.989841	0.991546	0.0230059	0.0513969	0.0371211	0.0403734	0.0727311	0.085204	0.022277	0.0410499	0.0281985	0.0331765	0.0707583	0.0563984	0.117593	0.12973	0.100976	0.0960776	0.233394	0.110395	0.995124	0.991676
0.0285681	0.0290605	0.0359909	0.0407002	0.03373	0.0331923	0.891177	0.851808	0.975156	0.942556	0.867274	0.788329	0.916302	0.882938	0.937101	0.954599	0.904388	0.890746	0.737903	0.694551	0.760913	0.766986	0.676623	0.691039	0.0396938	0.0316302	0.044722	0.046979	0.0331458	0.0361699	0.852115	0.935304	0.977666	0.983704	0.870504	0.823163	0.879104	0.916387	0.949139	0.945894	0.797606	0.827503	0.804671	0.851175	0.846927	0.880887	0.759006	0.79772	0.0371067	0.0285375
0.0572812	0.0576869	0.0652484	0.0707634	0.0632162	0.062499	0.956754	0.920616	0.962613	0.966066	0.938627	0.862621	0.943053	0.929549	0.86125	0.938503	0.939637	0.930976	0.804991	0.765421	0.775487	0.80882	0.751177	0.758666	0.0685624	0.0607144	0.0742138	0.0765159	0.0620516	0.0649163	0.724257	0.982483	0.990846	0.978085	0.94944	0.909793	0.763349	0.946994	0.945123	0.933024	0.875241	0.88781	0.693605	0.86744	0.851291	0.858633	0.828404	0.852534	0.0664662	0.0577746
0.0839022	0.0842875	0.0905067	0.0957508	0.090511	0.0893976	0.935057	0.95391	0.747497	0.803344	0.952543	0.974991	0.842134	0.873373	0.564318	0.716025	0.872953	0.893187	0.770966	0.737174	0.600395	0.689317	0.751779	0.752835	0.0935027	0.0869351	0.0976121	0.0999488	0.0893242	0.0912727	0.362434	0.894568	0.820268	0.75033	0.943217	0.96476	0.417124	0.835241	0.741342	0.712175	0.913762	0.838761	0.340683	0.663377	0.620615	0.590074	0.782266	0.761798	0.0939331	0.0847419
0.100572	0.100915	0.106334	0.109629	0.106876	0.106064	0.844567	0.884926	0.635741	0.678669	0.870311	0.952799	0.723815	0.742095	0.457537	0.589009	0.759713	0.810059	0.590878	0.551571	0.424317	0.499203	0.57208	0.573213	0.108457	0.102707	0.111468	0.11321	0.105363	0.107207	0.289191	0.786273	0.711023	0.615528	0.840782	0.871148	0.312619	0.699085	0.602337	0.562003	0.786128	0.681301	0.235196	0.482553	0.459254	0.421232	0.611653	0.573689	0.109561	0.101266
0.0198007	0.0203787	0.0260275	0.0289316	0.0231097	0.0230808	0.624324	0.553428	0.843277	0.767357	0.587234	0.489971	0.690719	0.618627	0.913747	0.810411	0.659652	0.643386	0.459081	0.427373	0.584716	0.533946	0.40944	0.421556	0.0286926	0.0222249	0.0325841	0.0341175	0.0223764	0.0251372	0.983797	0.678157	0.762255	0.809805	0.575466	0.499357	0.946324	0.663603	0.758918	0.77405	0.478094	0.532651	0.876996	0.656044	0.682733	0.743594	0.481077	0.533116	0.0249553	0.0196372
0.0493965	0.0500713	0.0565473	0.0628922	0.05641	0.055446	0.959856	0.974963	0.844321	0.902413	0.96859	0.918649	0.934511	0.969096	0.702048	0.859026	0.95515	0.932361	0.903994	0.86718	0.741544	0.84504	0.850745	0.865776	0.0590234	0.0523579	0.0647964	0.0674046	0.0547853	0.0577775	0.476437	0.946664	0.9186	0.886888	0.976586	0.987368	0.570401	0.956493	0.901727	0.877895	0.981763	0.973168	0.481755	0.823829	0.783857	0.767698	0.914264	0.913522	0.0602122	0.0500112
0.0200108	0.0207346	0.0274946	0.0333576	0.0256202	0.0248371	0.878371	0.846362	0.955487	0.924792	0.853053	0.767887	0.953879	0.92587	0.950973	0.98378	0.939219	0.912685	0.810314	0.768682	0.838788	0.846971	0.750471	0.771975	0.0314339	0.0230929	0.0366446	0.0391445	0.0249801	0.0283103	0.80019	0.926577	0.970873	0.977956	0.854795	0.827768	0.881397	0.959275	0.988637	0.990822	0.843087	0.885863	0.804878	0.908408	0.891386	0.927062	0.816641	0.863262	0.0292218	0.0203611
0.0269189	0.0277057	0.0346008	0.041272	0.033439	0.0324788	0.928565	0.910851	0.924165	0.939011	0.915518	0.827445	0.973775	0.976004	0.856383	0.958241	0.972249	0.939356	0.898033	0.858256	0.844562	0.89845	0.837039	0.858309	0.037484	0.030075	0.043587	0.04608	0.0320515	0.0350561	0.647948	0.95409	0.968582	0.963182	0.924856	0.913227	0.751464	0.993003	0.986763	0.978848	0.934233	0.96709	0.669351	0.918159	0.886708	0.897928	0.901502	0.933374	0.0370029	0.027731
0.0660772	0.0666349	0.0726982	0.0784428	0.073169	0.0720714	0.938644	0.967112	0.764028	0.818036	0.960409	0.978313	0.872876	0.905823	0.595595	0.751739	0.904934	0.917942	0.808491	0.768256	0.631514	0.728399	0.775983	0.788577	0.0749544	0.0687593	0.0796629	0.0818631	0.0713562	0.0736242	0.372723	0.902353	0.840178	0.775015	0.947053	0.976566	0.44722	0.874475	0.785209	0.756219	0.944965	0.882364	0.360372	0.693698	0.649672	0.628279	0.812234	0.797592	0.0764971	0.0670948
0.0912345	0.0916002	0.096738	0.100634	0.097703	0.0969221	0.850114	0.889835	0.654911	0.69109	0.878155	0.960475	0.747994	0.767587	0.48039	0.611095	0.784784	0.833786	0.628209	0.58502	0.470349	0.542499	0.608811	0.617955	0.0990832	0.0931731	0.102156	0.104199	0.0959217	0.0983761	0.294522	0.798667	0.723653	0.633501	0.845093	0.882854	0.332818	0.728092	0.626829	0.593305	0.814431	0.711116	0.258234	0.51617	0.483765	0.459718	0.634987	0.605764	0.100665	0.0917943
0.0156842	0.016372	0.0224368	0.0265064	0.0196923	0.0193612	0.666448	0.618831	0.862528	0.786843	0.626046	0.536062	0.793051	0.72594	0.98137	0.900713	0.759635	0.729299	0.578112	0.547199	0.703593	0.657812	0.527741	0.544761	0.02579	0.0183571	0.0300368	0.0319537	0.0192756	0.0221323	0.95573	0.724528	0.814287	0.855928	0.612877	0.565447	0.995517	0.769085	0.861807	0.878705	0.581386	0.647546	0.918462	0.762441	0.77517	0.834952	0.591757	0.65008	0.0220606	0.0159494
0.0631417	0.0638181	0.0701248	0.0778816	0.0700818	0.0685612	0.922489	0.924256	0.820526	0.877125	0.930543	0.857902	0.926736	0.972658	0.685901	0.843385	0.946685	0.908984	0.96356	0.935039	0.818548	0.915815	0.925486	0.942188	0.0759449	0.066508	0.0795254	0.0823535	0.069537	0.0736552	0.437559	0.92076	0.882225	0.865552	0.941892	0.961358	0.558408	0.958389	0.893659	0.885686	0.994834	0.992938	0.489595	0.869842	0.808765	0.804609	0.953498	0.961633	0.0745379	0.0639452
0.0730338	0.0735145	0.0812867	0.0875562	0.0783752	0.0773622	0.774811	0.719087	0.899114	0.847355	0.743192	0.629152	0.866167	0.849379	0.900929	0.909219	0.847676	0.807871	0.824816	0.798623	0.926748	0.900201	0.79333	0.803394	0.0912239	0.0777915	0.091685	0.0952626	0.0769477	0.0811101	0.769113	0.861419	0.896751	0.929166	0.762829	0.733494	0.853523	0.893303	0.912625	0.946957	0.774723	0.826006	0.866141	0.968459	0.921154	0.991514	0.806702	0.878445	0.0810901	0.0734658
0.0891035	0.0893892	0.0976041	0.104552	0.0949173	0.0938162	0.817864	0.768021	0.87429	0.862127	0.792458	0.668132	0.884278	0.893717	0.824289	0.890476	0.874359	0.825634	0.910172	0.890679	0.953377	0.959777	0.884525	0.888998	0.106543	0.0944757	0.108434	0.112451	0.0930612	0.0974077	0.644108	0.887009	0.8945	0.918084	0.821548	0.802364	0.749755	0.922171	0.912015	0.94103	0.850757	0.894966	0.760058	0.994631	0.934896	0.974929	0.890667	0.950563	0.0977272	0.0894336
0.137008	0.137086	0.144104	0.152063	0.142776	0.141618	0.812972	0.7833	0.705548	0.77381	0.806355	0.691852	0.815444	0.874649	0.582104	0.730553	0.825267	0.768796	0.951133	0.961454	0.837461	0.918395	0.964882	0.945764	0.15274	0.142494	0.154843	0.15967	0.141514	0.146174	0.364329	0.814368	0.752849	0.757668	0.840151	0.849335	0.481226	0.842021	0.771292	0.782875	0.898426	0.901622	0.469089	0.868709	0.780265	0.77176	0.944526	0.950953	0.146853	0.137152
0.222225	0.222841	0.229649	0.236781	0.229705	0.228663	0.855096	0.854054	0.701882	0.787533	0.856197	0.754973	0.819775	0.885511	0.561658	0.728616	0.838725	0.782126	0.927789	0.937652	0.757833	0.861544	0.915287	0.892914	0.239586	0.226893	0.239844	0.245171	0.228154	0.236711	0.356185	0.832684	0.780757	0.763028	0.886748	0.896859	0.453333	0.846745	0.782263	0.766953	0.911552	0.911929	0.417445	0.810523	0.743401	0.70795	0.961762	0.919614	0.23453	0.222502
0.118295	0.11575	0.124504	0.126487	0.118503	0.118261	0.512923	0.444649	0.723364	0.63361	0.464819	0.378846	0.617127	0.551913	0.822736	0.729729	0.579042	0.560676	0.476898	0.459237	0.676946	0.586719	0.457665	0.451668	0.136107	0.122243	0.137822	0.136851	0.117828	0.123513	0.843234	0.586088	0.660122	0.706202	0.46132	0.409567	0.850832	0.596124	0.676512	0.708746	0.415663	0.470362	0.936625	0.712218	0.810151	0.781512	0.473577	0.543401	0.119709	0.113958
0.114506	0.114698	0.12232	0.13053	0.121031	0.119895	0.841609	0.812172	0.792808	0.837388	0.834666	0.713348	0.876169	0.925073	0.683792	0.818466	0.884341	0.824615	0.990252	0.982268	0.915754	0.980816	0.97793	0.978453	0.130553	0.119379	0.133679	0.137211	0.11922	0.124021	0.455423	0.867985	0.830284	0.8442	0.863272	0.870412	0.5834	0.916686	0.86172	0.879245	0.93212	0.953857	0.572038	0.943868	0.874704	0.873049	0.968706	0.995097	0.124514	0.114749
[truncated: 46 more columns]

## Sheet: Pvale Matrix
ctrlM.BRN_S19	ctrlM.BRN_S20	ctrlM.BRN_S21	ctrlM.BRN_S22	ctrlM.BRN_S23	ctrlM.BRN_S24	ctrlM.THE_S43	ctrlM.THE_S44	ctrlM.THE_S45	ctrlM.THE_S46	ctrlM.THE_S47	ctrlM.THE_S48	ctrlM.CHE_S67	ctrlM.CHE_S68	ctrlM.CHE_S69	ctrlM.CHE_S70	ctrlM.CHE_S71	ctrlM.CHE_S72	ctrlM.GEN_S91	ctrlM.GEN_S92	ctrlM.GEN_S93	ctrlM.GEN_S94	ctrlM.GEN_S95	ctrlM.GEN_S96	ctrlF.BRN_S13	ctrlF.BRN_S14	ctrlF.BRN_S15	ctrlF.BRN_S16	ctrlF.BRN_S17	ctrlF.BRN_S18	ctrlF.THE_S37	ctrlF.THE_S38	ctrlF.THE_S39	ctrlF.THE_S40	ctrlF.THE_S41	ctrlF.THE_S42	ctrlF.CHE_S61	ctrlF.CHE_S62	ctrlF.CHE_S63	ctrlF.CHE_S64	ctrlF.CHE_S65	ctrlF.CHE_S66	ctrlF.GEN_S85	ctrlF.GEN_S86	ctrlF.GEN_S87	ctrlF.GEN_S88	ctrlF.GEN_S89	ctrlF.GEN_S90	dsxM.BRN_S7	dsxM.BRN_S8
0	0	0	0	0	0	0	0	1.07617e-05	4.07674e-12	0	1.15591e-05	2.90878e-13	0	0.317816	0.00370276	8.79297e-12	7.53986e-11	0	0	0	0	0	0	0	0	0	0	0	0	0.449886	1.01916e-05	0.0291002	0.00686451	0	0	0.54111	0.00608412	0.421149	0.129537	8.49987e-13	4.08727e-07	0	0	0	0	0	0	0	0
0	0	0	0	0	0	0	0	6.37974e-06	2.498e-12	0	7.78411e-06	1.46994e-13	0	0.267948	0.00284055	3.56204e-12	3.90687e-11	0	0	0	0	0	0	0	0	0	0	0	0	0.439098	6.74409e-06	0.0236359	0.0048532	0	0	0.54111	0.00412229	0.421149	0.0953588	2.90878e-13	2.25417e-07	0	0	0	0	0	0	0	0
0	0	0	0	0	0	0	0	1.74648e-08	0	0	8.33124e-08	0	0	0.0273124	3.32784e-05	0	0	0	0	0	0	0	0	0	0	0	0	0	0	0.15578	2.00528e-08	0.000470696	5.97659e-05	0	0	0.208726	9.18217e-05	0.0541703	0.00446409	0	1.2903e-09	0	0	0	0	0	0	0	0
0	0	0	0	0	0	0	0	1.09299e-10	0	0	1.206e-09	0	0	0.00289584	3.70581e-07	0	0	0	0	0	0	0	0	0	0	0	0	0	0	0.0720783	6.84892e-11	1.35961e-05	8.76656e-07	0	0	0.0541703	5.46223e-07	0.00354668	9.26028e-05	0	5.70211e-13	0	0	0	0	0	0	0	0
0	0	0	0	0	0	0	0	1.21537e-07	0	0	7.73532e-08	0	0	0.0764813	0.000128162	0	0	0	0	0	0	0	0	0	0	0	0	0	0	0.400299	6.31724e-08	0.00152945	0.000237936	0	0	0.421149	0.000148891	0.0989092	0.0106021	0	1.52834e-09	0	0	0	0	0	0	0	0
0	0	0	0	0	0	0	0	1.99173e-07	0	0	1.36366e-07	0	0	0.08644	0.000183372	0	1.46994e-13	0	0	0	0	0	0	0	0	0	0	0	0	0.400299	1.42125e-07	0.00230738	0.00037238	0	0	0.421149	0.000319529	0.134361	0.0158784	0	6.20883e-09	0	0	0	0	0	0	0	0
0	0	0	0	0	0	0	0	0	0	0	0	0	0	0	0	0	0	0	0	0	0	0	0	0	0	0	0	0	0	0	0	0	0	0	0	0	0	0	0	0	0	0	0	0	0	0	0	0	0
0	0	0	0	0	0	0	0	0	0	0	0	0	0	0	0	0	0	0	0	0	0	0	0	0	0	0	0	0	0	0	0	0	0	0	0	0	0	0	0	0	0	0	0	0	0	0	0	0	0
2.84702e-08	1.62334e-08	3.57154e-11	1.95177e-13	2.68293e-10	4.47581e-10	0	0	0	0	0	0	0	0	0	0	0	0	0	0	0	0	0	0	3.65829e-10	7.9859e-07	4.07674e-12	2.90878e-13	3.11369e-07	2.88534e-08	0	0	0	0	0	0	0	0	0	0	0	0	0	0	0	0	0	0	9.16373e-09	8.03887e-06
6.66134e-15	3.9968e-15	0	0	0	0	0	0	0	0	0	0	0	0	0	0	0	0	0	0	0	0	0	0	0	0	0	0	0	0	0	0	0	0	0	0	0	0	0	0	0	0	0	0	0	0	0	0	0	1.95222e-12
0	0	0	0	0	0	0	0	0	0	0	0	0	0	0	0	0	0	0	0	0	0	0	0	0	0	0	0	0	0	0	0	0	0	0	0	0	0	0	0	0	0	0	0	0	0	0	0	0	0
3.06607e-08	2.00621e-08	1.80721e-10	2.2542e-12	1.67069e-10	3.01695e-10	0	0	0	0	0	0	0	0	0	0	0	0	0	0	0	0	0	0	2.34207e-08	1.81804e-06	2.38153e-10	2.81069e-11	2.32169e-07	6.03972e-08	0	0	0	0	0	0	0	0	0	0	0	0	0	0	0	0	0	0	5.20535e-09	8.33177e-06
4.44089e-16	2.22045e-16	0	0	0	0	0	0	0	0	0	0	0	0	0	0	0	0	0	0	0	0	0	0	0	0	0	0	0	0	0	0	0	0	0	0	0	0	0	0	0	0	0	0	0	0	0	0	0	1.46994e-13
0	0	0	0	0	0	0	0	0	0	0	0	0	0	0	0	0	0	0	0	0	0	0	0	0	0	0	0	0	0	0	0	0	0	0	0	0	0	0	0	0	0	0	0	0	0	0	0	0	0
0.0050447	0.00394042	0.000167561	1.17142e-05	0.000648146	0.000758245	0	0	0	0	0	0	0	0	0	0	0	0	0	0	0	0	0	0	0.0057819	0.148114	0.000364463	0.000101505	0.10347	0.0381359	0	0	0	0	0	0	0	0	0	0	0	0	0	0	0	0	0	0	0.0272594	0.29862
1.56897e-05	1.13169e-05	9.32167e-08	8.55846e-10	3.96787e-07	5.82134e-07	0	0	0	0	0	0	0	0	0	0	0	0	0	0	0	0	0	0	5.44693e-06	0.000665046	2.9396e-08	4.91607e-09	0.000294128	4.68405e-05	0	0	0	0	0	0	0	0	0	0	0	0	0	0	0	0	0	0	1.5443e-05	0.00305528
1.46549e-14	5.77316e-15	0	0	0	0	0	0	0	0	0	0	0	0	0	0	0	0	0	0	0	0	0	0	0	2.90878e-13	0	0	0	0	0	0	0	0	0	0	0	0	0	0	0	0	0	0	0	0	0	0	0	2.498e-12
1.33671e-13	6.79456e-14	0	0	0	2.22045e-16	0	0	0	0	0	0	0	0	0	0	0	0	0	0	0	0	0	0	0	3.03357e-12	0	0	2.90878e-13	0	0	0	0	0	0	0	0	0	0	0	0	0	0	0	0	0	0	0	0	2.67046e-11
0	0	0	0	0	0	0	0	0	0	0	0	0	0	0	0	0	0	0	0	0	0	0	0	0	0	0	0	0	0	0	0	0	0	0	0	0	0	0	0	0	0	0	0	0	0	0	0	0	0
0	0	0	0	0	0	0	0	0	0	0	0	0	0	0	0	0	0	0	0	0	0	0	0	0	0	0	0	0	0	0	0	0	0	0	0	0	0	0	0	0	0	0	0	0	0	0	0	0	0
0	0	0	0	0	0	0	0	0	0	0	0	0	0	0	0	0	0	0	0	0	0	0	0	0	0	0	0	0	0	0	0	0	0	0	0	0	0	0	0	0	0	0	0	0	0	0	0	0	0
0	0	0	0	0	0	0	0	0	0	0	0	0	0	0	0	0	0	0	0	0	0	0	0	0	0	0	0	0	0	0	0	0	0	0	0	0	0	0	0	0	0	0	0	0	0	0	0	0	0
0	0	0	0	0	0	0	0	0	0	0	0	0	0	0	0	0	0	0	0	0	0	0	0	0	0	0	0	0	0	0	0	0	0	0	0	0	0	0	0	0	0	0	0	0	0	0	0	0	0
0	0	0	0	0	0	0	0	0	0	0	0	0	0	0	0	0	0	0	0	0	0	0	0	0	0	0	0	0	0	0	0	0	0	0	0	0	0	0	0	0	0	0	0	0	0	0	0	0	0
0	0	0	0	0	0	0	0	6.66356e-13	0	0	4.85907e-11	0	0	2.71451e-05	1.37549e-08	0	0	0	0	0	0	0	0	0	0	0	0	0	0	0.0546383	1.11404e-09	9.09336e-05	5.42326e-06	0	0	0.0538522	3.0388e-06	0.0138406	0.000618526	0	4.4551e-12	0	0	0	0	0	0	0	0
0	0	0	0	0	0	0	0	1.88792e-09	0	0	4.40203e-09	0	0	0.00154286	2.38368e-06	4.44089e-16	4.88498e-15	0	0	0	0	0	0	0	0	0	0	0	0	0.421149	5.20458e-07	0.0059473	0.00101536	0	0	0.421149	0.000960844	0.255901	0.0360092	0	2.94914e-08	0	0	0	0	0	0	0	0
0	0	0	0	0	0	0	0	6.66134e-15	0	0	4.29878e-13	0	0	1.22715e-06	6.17564e-11	0	0	0	0	0	0	0	0	0	0	0	0	0	0	0.0102788	3.81739e-12	9.2584e-07	6.10076e-08	0	0	0.0107476	7.75447e-08	0.000601183	1.49031e-05	0	0	0	0	0	0	0	0	0	0
0	0	0	0	0	0	0	0	4.44089e-16	0	0	4.86278e-14	0	0	3.09466e-07	9.50884e-12	0	0	0	0	0	0	0	0	0	0	0	0	0	0	0.00608412	2.90878e-13	1.98464e-07	8.04141e-09	0	0	0.00440153	5.41897e-09	0.000152189	2.06903e-06	0	0	0	0	0	0	0	0	0	0
0	0	0	0	0	0	0	0	7.1579e-10	0	0	5.26461e-10	0	0	0.000973482	9.68539e-07	0	4.44089e-16	0	0	0	0	0	0	0	0	0	0	0	0	0.421149	1.64413e-07	0.00309029	0.000512587	0	0	0.421149	0.000195138	0.120592	0.0198605	0	1.53266e-09	0	0	0	0	0	0	0	0
0	0	0	0	0	0	0	0	6.04894e-11	0	0	1.2933e-10	0	0	0.000261205	1.34987e-07	0	0	0	0	0	0	0	0	0	0	0	0	0	0	0.254321	3.05268e-08	0.000819159	8.71594e-05	0	0	0.254321	1.51655e-05	0.0330777	0.00446409	0	2.14522e-11	0	0	0	0	0	0	0	0
0.0195603	0.0182957	0.00163979	0.000600652	0.00727629	0.00702279	0	0	0	0	0	0	0	0	0	0	0	0	0	0	0	0	0	0	0.000440631	0.00794621	5.21766e-05	2.8972e-05	0.00809693	0.0031482	0	0	0	0	0	0	0	0	0	0	0	0	0	0	0	0	0	0	0.257934	0.510344
2.68907e-08	1.72483e-08	4.11762e-11	1.20792e-13	1.35855e-10	3.15133e-10	0	0	0	0	0	0	0	0	0	0	0	0	0	0	0	0	0	0	2.07456e-12	1.22173e-09	6.21725e-15	4.44089e-16	3.67814e-10	6.45386e-11	0	0	0	0	0	0	0	0	0	0	0	0	0	0	0	0	0	0	4.34644e-09	5.80572e-06
0.000180746	0.000137418	1.61751e-06	3.62563e-08	5.8376e-06	9.04854e-06	0	0	0	0	0	0	0	0	0	0	0	0	0	0	0	0	0	0	2.74724e-07	2.80533e-05	2.20964e-09	4.44986e-10	1.27289e-05	2.96797e-06	0	0	0	0	0	0	0	0	0	0	0	0	0	0	0	0	0	0	0.000237936	0.0248819
3.34854e-05	2.15698e-05	1.75408e-07	2.08232e-09	7.71445e-07	1.26231e-06	0	0	0	0	0	0	0	0	0	0	0	0	0	0	0	0	0	0	1.36606e-08	3.76059e-06	1.30917e-10	1.60507e-11	1.77981e-06	2.62528e-07	0	0	0	0	0	0	0	0	0	0	0	0	0	0	0	0	0	0	3.22401e-05	0.00525274
0	0	0	0	0	0	0	0	0	0	0	0	0	0	0	0	0	0	0	0	0	0	0	0	0	0	0	0	0	0	0	0	0	0	0	0	0	0	0	0	0	0	0	0	0	0	0	0	0	0
0	0	0	0	0	0	0	0	0	0	0	0	0	0	0	0	0	0	0	0	0	0	0	0	0	0	0	0	0	0	0	0	0	0	0	0	0	0	0	0	0	0	0	0	0	0	0	0	0	0
0.0323419	0.0270555	0.00237972	0.000429923	0.00884667	0.00999379	0	0	0	0	0	0	0	0	0	0	0	0	0	0	0	0	0	0	0.000424033	0.012026	5.54e-05	1.92206e-05	0.00992179	0.00313977	0	0	0	0	0	0	0	0	0	0	0	0	0	0	0	0	0	0	0.257242	0.54111
2.89975e-05	1.7923e-05	2.78248e-07	1.28523e-09	4.63836e-07	1.06866e-06	0	0	0	0	0	0	0	0	0	0	0	0	0	0	0	0	0	0	7.5592e-09	3.49398e-06	1.67846e-10	1.06046e-11	6.23444e-07	4.07674e-08	0	0	0	0	0	0	0	0	0	0	0	0	0	0	0	0	0	0	8.59993e-06	0.00488232
0.01044	0.00820907	0.000432648	1.4902e-05	0.000899175	0.00137103	0	0	0	0	0	0	0	0	0	0	0	0	0	0	0	0	0	0	7.48141e-05	0.00335902	2.12432e-06	4.75589e-07	0.00119398	0.000213404	0	0	0	0	0	0	0	0	0	0	0	0	0	0	0	0	0	0	0.0224152	0.421149
0.00129537	0.000851417	1.95793e-05	2.81467e-07	5.43695e-05	8.72442e-05	0	0	0	0	0	0	0	0	0	0	0	0	0	0	0	0	0	0	2.20116e-06	0.000235354	3.99546e-08	5.05876e-09	0.000112206	1.9595e-05	0	0	0	0	0	0	0	0	0	0	0	0	0	0	0	0	0	0	0.00211723	0.0989092
1.33227e-15	4.44089e-16	0	0	0	0	0	0	0	0	0	0	0	0	0	0	0	0	0	0	0	0	0	0	0	0	0	0	0	0	0	0	0	0	0	0	0	0	0	0	0	0	0	0	0	0	0	0	0	2.90878e-13
9.50528e-10	5.08842e-10	2.41629e-12	8.88178e-16	2.87281e-12	1.22462e-11	0	0	0	0	0	0	0	0	0	0	0	0	0	0	0	0	0	0	7.32747e-15	6.20872e-11	0	0	2.88636e-12	3.68594e-14	0	0	0	0	0	0	0	0	0	0	0	0	0	0	0	0	0	0	1.41007e-11	2.51693e-07
0	0	0	0	0	0	0	0	0	0	0	0	0	0	0	0	0	0	0	0	0	0	0	0	0	0	0	0	0	0	0	0	0	0	0	0	0	0	0	0	0	0	0	0	0	0	0	0	0	0
0	0	0	0	0	0	0	0	0	0	0	0	0	0	0	0	0	0	0	0	0	0	0	0	0	0	0	0	0	0	0	0	0	0	0	0	0	0	0	0	0	0	0	0	0	0	0	0	0	0
0	0	0	0	0	0	0	0	0	0	0	0	0	0	0	0	0	0	0	0	0	0	0	0	0	0	0	0	0	0	0	0	0	0	0	0	0	0	0	0	0	0	0	0	0	0	0	0	0	0
0	0	0	0	0	0	0	0	0	0	0	0	0	0	0	0	0	0	0	0	0	0	0	0	0	0	0	0	0	0	0	0	0	0	0	0	0	0	0	0	0	0	0	0	0	0	0	0	0	0
0	0	0	0	0	0	0	0	0	0	0	0	0	0	0	0	0	0	0	0	0	0	0	0	0	0	0	0	0	0	0	0	0	0	0	0	0	0	0	0	0	0	0	0	0	0	0	0	0	0
0	0	0	0	0	0	0	0	0	0	0	0	0	0	0	0	0	0	0	0	0	0	0	0	0	0	0	0	0	0	0	0	0	0	0	0	0	0	0	0	0	0	0	0	0	0	0	0	0	0
0	0	0	0	0	0	0	0	1.84011e-11	0	0	1.01075e-11	0	0	0.000166216	4.16254e-08	0	0	0	0	0	0	0	0	0	0	0	0	0	0	0.00353824	8.37463e-12	7.70018e-07	8.93078e-08	0	0	0.00347624	2.25129e-08	0.000128823	8.23824e-06	0	2.39808e-14	0	0	0	0	0	0	0	0
0	0	0	0	0	0	0	0	2.07723e-08	3.10862e-15	0	2.1641e-08	2.22045e-16	0	0.00452455	1.24705e-05	3.9968e-15	4.59632e-14	0	0	0	0	0	0	0	0	0	0	0	0	0.0231975	1.4698e-08	0.000145508	2.44313e-05	0	0	0.0316852	2.18938e-05	0.00937974	0.00090321	4.44089e-16	5.7203e-10	0	0	0	0	0	0	0	0
0	0	0	0	0	0	0	0	4.22733e-11	0	0	1.04048e-10	0	0	0.000264077	8.96342e-08	0	0	0	0	0	0	0	0	0	0	0	0	0	0	0.00283866	2.45515e-11	1.60779e-06	1.81555e-07	0	0	0.00399969	1.75267e-07	0.000403128	2.01893e-05	0	7.45626e-13	0	0	0	0	0	0	0	0
0	0	0	0	0	0	0	0	0	0	0	0	0	0	0	0	0	0	0	0	0	0	0	0	0	0	0	0	0	0	1.33227e-15	0	0	0	0	0	8.88178e-16	0	1.30118e-13	0	0	0	0	0	0	0	0	0	0	0
0	0	0	0	0	0	0	0	0	0	0	3.53051e-14	0	0	4.48108e-11	6.66134e-15	0	0	0	0	0	0	0	0	0	0	0	0	0	0	2.57805e-08	0	4.41469e-12	2.08722e-14	0	0	4.65314e-09	4.75175e-14	4.69889e-09	2.9392e-12	0	0	0	0	0	0	0	0	0	0
0	0	0	0	0	0	0	0	1.28786e-14	0	0	1.04583e-13	0	0	4.28035e-06	1.44719e-10	0	0	0	0	0	0	0	0	0	0	0	0	0	0	0.000287597	7.54952e-15	4.81538e-09	2.63368e-10	0	0	0.000238465	1.82077e-10	4.31759e-06	6.48435e-08	0	0	0	0	0	0	0	0	0	0
1.47448e-09	1.10248e-09	1.56342e-11	2.93099e-14	1.133e-11	4.83147e-11	0	0	0	0	0	0	0	0	0	0	0	0	0	0	0	0	0	0	7.99361e-15	2.3033e-10	2.66454e-15	0	1.70508e-12	8.65974e-15	0	0	0	0	0	0	0	0	0	0	0	0	0	0	0	0	0	0	2.10942e-14	2.45117e-09
0	0	0	0	0	0	0	0	0	0	0	0	0	0	0	0	0	0	0	0	0	0	0	0	0	0	0	0	0	0	0	0	0	0	0	0	0	0	0	0	0	0	0	0	0	0	0	0	0	0
9.29415e-10	5.89782e-10	1.26743e-12	1.9984e-15	3.85558e-12	1.0999e-11	0	0	0	0	0	0	0	0	0	0	0	0	0	0	0	0	0	0	1.68754e-14	6.53415e-11	0	0	5.64171e-12	1.55875e-13	0	0	0	0	0	0	0	0	0	0	0	0	0	0	0	0	0	0	6.19504e-14	6.64701e-10
0.000326642	0.000270648	1.46123e-05	5.60354e-06	8.99638e-05	8.15016e-05	0	0	0	0	0	0	0	0	0	0	0	0	0	0	0	0	0	0	2.1631e-06	0.000105223	3.17174e-07	1.46963e-07	9.9028e-05	2.20475e-05	0	0	0	0	0	0	0	0	0	0	0	0	0	0	0	0	0	0	3.8633e-05	0.000401162
0.000217055	0.000161275	7.72234e-06	1.87223e-06	4.52169e-05	4.50536e-05	0	0	0	0	0	0	0	0	0	0	0	0	0	0	0	0	0	0	7.45423e-07	5.68895e-05	1.26993e-07	4.70209e-08	4.99651e-05	8.13351e-06	0	0	0	0	0	0	0	0	0	0	0	0	0	0	0	0	0	0	1.74231e-05	0.00025124
3.38266e-09	1.9211e-09	3.79141e-12	2.15383e-14	1.23048e-11	2.19615e-11	0	0	0	0	0	0	0	0	0	0	0	0	0	0	0	0	0	0	5.11147e-13	2.18765e-10	8.88178e-16	0	5.50333e-11	8.22498e-12	0	0	0	0	0	0	0	0	0	0	0	0	0	0	0	0	0	0	8.28893e-13	2.2371e-09
0	0	0	0	0	0	0	0	0	0	0	0	0	0	0	0	0	0	0	0	0	0	0	0	0	0	0	0	0	0	0	0	0	0	0	0	0	0	0	0	0	0	0	0	0	0	0	0	0	0
2.92451e-11	1.44833e-11	2.26485e-14	0	2.88658e-14	9.37028e-14	0	0	0	0	0	0	0	0	0	0	0	0	0	0	0	0	0	0	1.33227e-15	1.55387e-12	0	0	1.5743e-13	1.22125e-14	0	0	0	0	0	0	0	0	0	0	0	0	0	0	0	0	0	0	6.66134e-16	1.03533e-11
2.27064e-05	1.40955e-05	1.66933e-07	8.15013e-10	2.32974e-07	4.95941e-07	0	0	0	0	0	0	0	0	0	0	0	0	0	0	0	0	0	0	3.74007e-08	3.55841e-06	2.14227e-10	2.8189e-11	8.20438e-07	1.28984e-07	0	0	0	0	0	0	0	0	0	0	0	0	0	0	0	0	0	0	1.86039e-08	1.24726e-05
0.0375297	0.0305634	0.00365113	0.000994576	0.0115518	0.0123011	0	0	0	0	0	0	0	0	0	0	0	0	0	0	0	0	0	0	0.000975889	0.0167946	0.000152144	6.63836e-05	0.0132906	0.0047871	0	0	0	0	0	0	0	0	0	0	0	0	0	0	0	0	0	0	0.00550444	0.0359739
0.0696309	0.0586299	0.00997747	0.00367116	0.0279776	0.0289107	0	0	0	0	0	0	0	0	0	0	0	0	0	0	0	0	0	0	0.00328079	0.0346326	0.000727188	0.000379882	0.0300745	0.0126302	0	0	0	0	0	0	0	0	0	0	0	0	0	0	0	0	0	0	0.0156887	0.069313
7.27361e-05	4.53297e-05	5.98511e-07	5.36061e-09	1.04251e-06	1.83001e-06	0	0	0	0	0	0	0	0	0	0	0	0	0	0	0	0	0	0	1.46645e-07	1.19666e-05	8.57425e-10	1.14124e-10	3.57958e-06	7.1156e-07	0	0	0	0	0	0	0	0	0	0	0	0	0	0	0	0	0	0	1.11267e-07	4.54616e-05
0	0	0	0	0	0	0	0	0	0	0	0	0	0	0	0	0	0	0	0	0	0	0	0	0	0	0	0	0	0	0	0	0	0	0	0	0	0	0	0	0	0	0	0	0	0	0	0	0	0
0	0	0	0	0	0	0	0	0	0	0	0	0	0	0	0	0	0	0	0	0	0	0	0	0	0	0	0	0	0	0	0	0	0	0	0	0	0	0	0	0	0	0	0	0	0	0	0	0	0
0	0	0	0	0	0	0	0	0	0	0	0	0	0	0	0	0	0	0	0	0	0	0	0	0	0	0	0	0	0	0	0	0	0	0	0	0	0	0	0	0	0	0	0	0	0	0	0	0	0
0	0	0	0	0	0	0	0	0	0	0	0	0	0	0	0	0	0	0	0	0	0	0	0	0	0	0	0	0	0	0	0	0	0	0	0	0	0	0	0	0	0	0	0	0	0	0	0	0	0
0	0	0	0	0	0	0	0	0	0	0	0	0	0	0	0	0	0	0	0	0	0	0	0	0	0	0	0	0	0	0	0	0	0	0	0	0	0	0	0	0	0	0	0	0	0	0	0	0	0
0	0	0	0	0	0	0	0	0	0	0	0	0	0	0	0	0	0	0	0	0	0	0	0	0	0	0	0	0	0	0	0	0	0	0	0	0	0	0	0	0	0	0	0	0	0	0	0	0	0
0	0	0	0	0	0	0	0	0	0	0	0	0	0	4.42375e-11	0	0	0	0	0	0	0	0	0	0	0	0	0	0	0	1.03404e-07	0	3.10862e-15	0	0	0	1.82034e-08	0	1.3427e-11	5.77316e-14	0	0	0	0	0	0	0	0	0	0
0	0	0	0	0	0	0	0	2.22045e-16	0	0	5.32907e-15	0	0	3.4696e-07	7.64455e-12	0	0	0	0	0	0	0	0	0	0	0	0	0	0	2.2352e-05	0	1.9082e-10	9.80149e-12	0	0	2.39904e-05	1.11844e-11	5.38815e-07	7.23781e-09	0	0	0	0	0	0	0	0	0	0
0	0	0	0	0	0	0	0	1.8618e-11	0	0	5.46758e-11	0	0	0.000118506	5.61856e-08	0	0	0	0	0	0	0	0	0	0	0	0	0	0	0.00130063	9.40092e-12	1.07805e-06	1.05341e-07	0	0	0.00204087	9.95231e-08	0.000287434	1.27173e-05	0	5.13367e-13	0	0	0	0	0	0	0	0
0	0	0	0	0	0	0	0	2.59178e-08	5.77316e-15	0	8.96775e-09	2.22045e-16	0	0.00560243	1.76419e-05	6.21725e-15	4.70735e-14	0	0	0	0	0	0	0	0	0	0	0	0	0.0251963	2.09875e-08	0.000187907	3.75895e-05	0	0	0.039803	2.21932e-05	0.0109918	0.00144938	4.44089e-16	5.80715e-10	0	0	0	0	0	0	0	0
0	0	0	0	0	0	0	0	2.59792e-13	0	0	3.25879e-11	0	0	1.31643e-05	5.18226e-09	0	0	0	0	0	0	0	0	0	0	0	0	0	0	0.00032616	7.51177e-13	1.3699e-07	6.65596e-09	0	0	0.000287107	6.50664e-09	5.61177e-05	9.94964e-07	0	1.37668e-14	0	0	0	0	0	0	0	0
0	0	0	0	0	0	0	0	1.79254e-11	0	0	5.11666e-11	0	0	0.000197292	4.64227e-08	0	0	0	0	0	0	0	0	0	0	0	0	0	0	0.00234935	1.04707e-11	9.12559e-07	9.28932e-08	0	0	0.00322235	5.64646e-08	0.000192266	1.14606e-05	0	8.4821e-14	0	0	0	0	0	0	0	0
0.000158175	0.000121532	1.93561e-06	7.31055e-08	8.16383e-06	1.13515e-05	0	0	0	0	0	0	0	0	0	0	0	0	0	0	0	0	0	0	1.51987e-07	2.8769e-05	3.30221e-09	5.14211e-10	1.16768e-05	1.72072e-06	0	0	0	0	0	0	0	0	0	0	0	0	0	0	0	0	0	0	9.21484e-07	0.000160764
3.4639e-14	2.28706e-14	0	0	0	0	0	0	0	0	0	0	0	0	0	0	0	0	0	0	0	0	0	0	0	8.88178e-16	0	0	2.22045e-16	0	0	0	0	0	0	0	0	0	0	0	0	0	0	0	0	0	0	0	0	2.08722e-14
0	0	0	0	0	0	0	0	0	0	0	0	0	0	0	0	0	0	0	0	0	0	0	0	0	0	0	0	0	0	0	0	0	0	0	0	0	0	0	0	0	0	0	0	0	0	0	0	0	0
0	0	0	0	0	0	0	0	0	0	0	0	0	0	0	0	0	0	0	0	0	0	0	0	0	0	0	0	0	0	0	0	0	0	0	0	0	0	0	0	0	0	0	0	0	0	0	0	0	0
0.00883981	0.0070468	0.000577914	0.000130265	0.00224437	0.00227314	0	0	0	0	0	0	0	0	0	0	0	0	0	0	0	0	0	0	0.00014804	0.00329477	1.63838e-05	6.41822e-06	0.00308797	0.000887337	0	0	0	0	0	0	0	0	0	0	0	0	0	0	0	0	0	0	0.000967013	0.00941624
6.36535e-11	3.48952e-11	7.30527e-14	0	8.39329e-14	2.1938e-13	0	0	0	0	0	0	0	0	0	0	0	0	0	0	0	0	0	0	5.77316e-15	4.29301e-12	0	0	4.20552e-13	2.08722e-14	0	0	0	0	0	0	0	0	0	0	0	0	0	0	0	0	0	0	1.77636e-15	3.68265e-11
0.00814561	0.00611228	0.000277068	1.02626e-05	0.000704303	0.00102232	0	0	0	0	0	0	0	0	0	0	0	0	0	0	0	0	0	0	3.22413e-05	0.00226105	1.25625e-06	2.24971e-07	0.000955772	0.000181283	0	0	0	0	0	0	0	0	0	0	0	0	0	0	0	0	0	0	0.000111383	0.00709626
0.00037129	0.000248516	4.7377e-06	4.78666e-08	9.76423e-06	1.74469e-05	0	0	0	0	0	0	0	0	0	0	0	0	0	0	0	0	0	0	7.13506e-07	6.97207e-05	8.13953e-09	1.0899e-09	2.24771e-05	3.54647e-06	0	0	0	0	0	0	0	0	0	0	0	0	0	0	0	0	0	0	9.88234e-07	0.000245294
0	0	0	0	0	0	0	0	0	0	0	0	0	0	0	0	0	0	0	0	0	0	0	0	0	0	0	0	0	0	0	0	0	0	0	0	0	0	0	0	0	0	0	0	0	0	0	0	0	0
0	0	0	0	0	0	0	0	0	0	0	0	0	0	0	0	0	0	0	0	0	0	0	0	0	0	0	0	0	0	0	0	0	0	0	0	0	0	0	0	0	0	0	0	0	0	0	0	0	0
0.0380988	0.0304073	0.00300891	0.000456396	0.00921829	0.0104655	0	0	0	0	0	0	0	0	0	0	0	0	0	0	0	0	0	0	0.000648759	0.015213	7.12207e-05	2.38091e-05	0.0108112	0.00342733	0	0	0	0	0	0	0	0	0	0	0	0	0	0	0	0	0	0	0.00353334	0.0349567
0	0	0	0	0	0	0	0	0	0	0	0	0	0	0	0	0	0	0	0	0	0	0	0	0	0	0	0	0	0	0	0	0	0	0	0	0	0	0	0	0	0	0	0	0	0	0	0	0	0
0	0	0	0	0	0	0	0	0	0	0	0	0	0	0	0	0	0	0	0	0	0	0	0	0	0	0	0	0	0	0	0	0	0	0	0	0	0	0	0	0	0	0	0	0	0	0	0	0	0
0	0	0	0	0	0	0	0	0	0	0	0	0	0	0	0	0	0	0	0	0	0	0	0	0	0	0	0	0	0	0	0	0	0	0	0	0	0	0	0	0	0	0	0	0	0	0	0	0	0
0	0	0	0	0	0	0	0	0	0	0	0	0	0	0	0	0	0	0	0	0	0	0	0	0	0	0	0	0	0	0	0	0	0	0	0	0	0	0	0	0	0	0	0	0	0	0	0	0	0
0	0	0	0	0	0	0	0	0	0	0	0	0	0	0	0	0	0	0	0	0	0	0	0	0	0	0	0	0	0	0	0	0	0	0	0	0	0	0	0	0	0	0	0	0	0	0	0	0	0
0	0	0	0	0	0	0	0	0	0	0	0	0	0	0	0	0	0	0	0	0	0	0	0	0	0	0	0	0	0	0	0	0	0	0	0	0	0	0	0	0	0	0	0	0	0	0	0	0	0
0	0	0	0	0	0	0	0	0	0	0	0	0	0	0	0	0	0	0	0	0	0	0	0	0	0	0	0	0	0	0	0	0	0	0	0	0	0	0	0	0	0	0	0	0	0	0	0	0	0
[truncated: 46 more columns]
